# Supplementary material for: (E)-Ethyl 3-(3-bromo­phen­yl)-2-cyano­acrylate
Source: Acta Crystallogr Sect E Struct Rep Online. 2009 Oct 3;65(Pt 11):o2636. doi: 10.1107/S1600536809039518 (PMC2971297; doi:10.1107/S1600536809039518)
Supplement: Supplementary file 2 [file e-65-o2636-Isup2.hkl]

# 
# h,k,l, Fc-squared, Fo-squared, sigma(Fo-squared) and status flag 
# 
data_I
_shelx_title ' br in P2(1)/c' 
_shelx_refln_list_code          4 
_shelx_F_calc_maximum      208.51 
_exptl_crystal_F_000       560.00 
_reflns_d_resolution_high  0.7677 
 
loop_ 
 _symmetry_equiv_pos_as_xyz 
 'x, y, z' 
 '-x, y+1/2, -z+1/2' 
 '-x, -y, -z' 
 'x, -y-1/2, z-1/2' 
 
_cell_length_a     7.6147 
_cell_length_b    21.6015 
_cell_length_c     7.6044 
_cell_angle_alpha  90.000 
_cell_angle_beta  110.370 
_cell_angle_gamma  90.000 
 
_shelx_F_squared_multiplier     1.000 
 
loop_ 
 _refln_index_h 
 _refln_index_k 
 _refln_index_l 
 _refln_F_squared_calc 
 _refln_F_squared_meas 
 _refln_F_squared_sigma 
 _refln_observed_status 
   1   0   0       78.65      100.48      4.65 o 
   2   0   0     3093.43     3073.65     42.48 o 
   3   0   0     1509.76     1333.40     22.38 o 
   4   0   0      348.52      357.34     11.33 o 
   5   0   0     2201.59     2237.82     47.54 o 
   6   0   0     3965.07     4045.68    110.44 o 
   7   0   0        0.90        4.05     11.14 o 
   8   0   0      365.62      452.23     28.01 o 
   1   1   0     1826.50     1859.42     22.39 o 
   2   1   0     1349.69     1369.60     14.96 o 
   3   1   0       11.67       21.87      2.70 o 
   4   1   0       70.29       67.84      4.30 o 
   5   1   0       12.17        7.52      4.90 o 
   6   1   0      469.02      465.86     15.33 o 
   7   1   0      208.59      207.07     14.69 o 
   8   1   0       86.62       78.57     13.54 o 
   0   2   0    10285.33     8986.45    150.78 o 
   1   2   0     1032.91     1020.24     12.03 o 
   2   2   0     8617.78     8259.18    124.44 o 
   3   2   0    16162.29    15234.51    139.25 o 
   4   2   0      369.55      366.54      8.07 o 
   5   2   0     1047.79     1021.72     20.96 o 
   6   2   0      892.07      934.80     28.05 o 
   7   2   0        3.83       -6.61      7.07 o 
   8   2   0      192.91      226.83     17.43 o 
   1   3   0     8974.50     8404.32     96.79 o 
   2   3   0     3100.69     3087.87     30.57 o 
   3   3   0     2292.16     2472.99     28.55 o 
   4   3   0     1596.37     1508.51     18.65 o 
   5   3   0     2096.06     2198.06     29.62 o 
   6   3   0     1218.02     1232.71     25.47 o 
   7   3   0      120.61      147.36     11.61 o 
   8   3   0       57.25       58.69     16.18 o 
   0   4   0     4474.88     4260.94     56.72 o 
   1   4   0     5166.82     5116.58     52.39 o 
   2   4   0      137.49      129.48      3.82 o 
   3   4   0     6712.28     6891.34     72.42 o 
   4   4   0      138.39      147.07      7.00 o 
   5   4   0     1303.75     1323.14     21.20 o 
   6   4   0        8.10        4.01      6.74 o 
   7   4   0       38.51       43.51     10.21 o 
   8   4   0       47.78       67.17     28.57 o 
   9   4   0      125.24      170.08     29.84 o 
   1   5   0    14385.23    13313.97    156.30 o 
   2   5   0     7090.59     6771.47     63.81 o 
   3   5   0     1106.70     1192.69     17.04 o 
   4   5   0     4122.17     4200.08     48.07 o 
   5   5   0     1590.57     1618.80     24.19 o 
   6   5   0      240.14      291.40     13.03 o 
   7   5   0      523.40      583.47     34.71 o 
   8   5   0       83.33       81.30     28.01 o 
   9   5   0       62.67       71.68     25.52 o 
   0   6   0      707.61      726.45     17.61 o 
   1   6   0       89.11       84.71      3.60 o 
   2   6   0      935.49      999.76     12.61 o 
   3   6   0     1051.22     1192.56     14.99 o 
   4   6   0        7.42       11.43      4.10 o 
   5   6   0        5.73        5.41      4.91 o 
   6   6   0        6.46       13.77      6.77 o 
   7   6   0        0.88       10.07     15.09 o 
   8   6   0       22.91       18.23     13.72 o 
   9   6   0        7.53       12.77     16.94 o 
   1   7   0     9363.98     9219.19     85.75 o 
   2   7   0    10144.73     9977.18    101.50 o 
   3   7   0      494.52      520.28      8.92 o 
   4   7   0     4637.68     4551.73     52.09 o 
   5   7   0      281.95      289.72     10.37 o 
   6   7   0      100.91       90.71     10.95 o 
   7   7   0      944.66      940.23     27.52 o 
   8   7   0      140.46      157.31     20.28 o 
   9   7   0       53.21       52.00     27.19 o 
   0   8   0     1217.60     1182.08     20.66 o 
   1   8   0       39.99       35.98      3.06 o 
   2   8   0        7.32        4.13      2.44 o 
   3   8   0     4024.51     4237.02     43.17 o 
   4   8   0        3.13        1.23      4.23 o 
   5   8   0      405.05      387.34     11.66 o 
   6   8   0       10.65       16.07      7.54 o 
   7   8   0       43.94       55.65     10.93 o 
   8   8   0       14.26       15.07     18.21 o 
   1   9   0     4757.30     4663.19     46.27 o 
   2   9   0     2279.56     2265.48     25.28 o 
   3   9   0        1.22        1.07      2.77 o 
   4   9   0     2154.05     2077.40     28.43 o 
   5   9   0      344.55      344.39     15.43 o 
   6   9   0       43.31       41.50      8.17 o 
   7   9   0      276.41      307.19     17.71 o 
   8   9   0       24.69       35.44     15.51 o 
   0  10   0     1397.36     1287.29     23.28 o 
   1  10   0     1859.83     1989.57     25.72 o 
   2  10   0     3302.31     3384.87     35.75 o 
   3  10   0     1459.82     1396.11     18.26 o 
   4  10   0       60.12       74.01      6.22 o 
   5  10   0      276.28      251.66     12.39 o 
   6  10   0      606.95      616.43     18.66 o 
   7  10   0       45.02       43.77     11.14 o 
   8  10   0      148.43      159.70     21.29 o 
   1  11   0      854.98      803.86     12.57 o 
   2  11   0       39.14       48.26      4.96 o 
   3  11   0       50.63       51.96      5.06 o 
   4  11   0      651.22      622.61     16.74 o 
   5  11   0        3.20        4.75      6.85 o 
   6  11   0      217.32      201.42     14.96 o 
   7  11   0      118.68      115.06     17.60 o 
   8  11   0        3.10       -5.71     17.33 o 
   0  12   0     6586.80     6638.51     92.42 o 
   1  12   0     1395.35     1450.03     19.07 o 
   2  12   0     1930.96     1939.51     23.71 o 
   3  12   0     1209.71     1185.01     19.37 o 
   4  12   0      243.61      245.34     12.11 o 
   5  12   0      708.00      669.21     18.60 o 
   6  12   0      800.19      829.63     25.80 o 
   7  12   0        9.10       13.53     11.46 o 
   8  12   0      124.12      130.29     26.78 o 
   1  13   0        4.55        5.73      4.45 o 
   2  13   0       94.11      109.71      7.59 o 
   3  13   0      377.95      376.41     11.19 o 
   4  13   0      108.24      107.50     11.88 o 
   5  13   0        1.85        1.24      6.95 o 
   6  13   0       73.37       78.36     13.76 o 
   7  13   0        0.10      -10.31     10.31 o 
   8  13   0        8.39        5.99     20.84 o 
   0  14   0     4925.17     5000.53     73.28 o 
   1  14   0      879.17      856.41     14.42 o 
   2  14   0     1269.42     1231.24     23.24 o 
   3  14   0     1537.00     1511.68     33.92 o 
   4  14   0      241.98      275.48     13.18 o 
   5  14   0      743.73      788.27     21.31 o 
   6  14   0      423.72      415.17     21.89 o 
   7  14   0        2.54        0.58     13.88 o 
   8  14   0       24.50       11.01     16.80 o 
   1  15   0      590.21      596.46     12.39 o 
   2  15   0      538.87      568.64     14.58 o 
   3  15   0       41.85       41.92      7.61 o 
   4  15   0      419.49      412.60     15.65 o 
   5  15   0       64.99       81.08     10.30 o 
   6  15   0        0.24       -1.13      8.47 o 
   7  15   0      155.00      156.08     19.87 o 
   0  16   0     1019.76      982.79     29.52 o 
   1  16   0      151.33      152.67      7.58 o 
   2  16   0      571.19      604.76     14.82 o 
   3  16   0     1699.56     1706.50     31.22 o 
   4  16   0        2.06        1.63      7.32 o 
   5  16   0      101.95      104.39     10.92 o 
   6  16   0       52.74       53.89     10.22 o 
   7  16   0        2.45       19.68     12.23 o 
   1  17   0     1793.43     1775.35     28.34 o 
   2  17   0      375.19      390.23     13.89 o 
   3  17   0       97.63      114.49     14.94 o 
   4  17   0      430.95      400.55     16.36 o 
   5  17   0      286.79      305.66     15.80 o 
   6  17   0       25.72        7.82     17.22 o 
   7  17   0      164.76      170.75     17.97 o 
   0  18   0      168.99      140.63     11.36 o 
   1  18   0       89.82      105.27      7.49 o 
   2  18   0        9.06        7.45      6.16 o 
   3  18   0      136.76      139.30     11.23 o 
   4  18   0       24.03       24.13      8.70 o 
   5  18   0       65.82       63.34     10.78 o 
   6  18   0        0.27      -11.50     11.50 o 
   7  18   0       10.36       26.12     15.91 o 
   1  19   0     1047.05     1065.85     21.08 o 
   2  19   0      471.37      499.86     18.73 o 
   3  19   0      152.66      143.90     14.30 o 
   4  19   0      772.71      791.39     22.82 o 
   5  19   0      160.75      142.43     13.27 o 
   6  19   0       22.17       15.80     12.82 o 
   0  20   0       18.75       33.79      8.88 o 
   1  20   0        0.71        1.13      5.98 o 
   2  20   0       80.57       66.33      9.52 o 
   3  20   0      388.40      360.48     15.95 o 
   4  20   0       80.51       80.41     13.69 o 
   5  20   0        2.24       -0.04      9.16 o 
   6  20   0        0.97       -9.89     11.95 o 
   1  21   0      348.28      360.19     13.53 o 
   2  21   0      722.08      705.16     21.01 o 
   3  21   0       32.27       50.40     10.06 o 
   4  21   0      129.22      152.52     13.72 o 
   5  21   0       34.54       31.34     10.66 o 
   6  21   0      117.43      123.78     17.45 o 
   0  22   0      675.09      624.55     28.02 o 
   1  22   0      139.25      165.68     13.50 o 
   2  22   0       26.48       24.77      9.13 o 
   3  22   0      140.15      119.21     14.32 o 
   4  22   0       14.69       12.22     10.02 o 
   5  22   0       99.37      106.06     14.71 o 
   1  23   0      136.13      136.59     10.88 o 
   2  23   0       23.53       34.35      9.92 o 
   3  23   0        1.81      -12.79     12.97 o 
   4  23   0       42.64       58.89     11.84 o 
   5  23   0       19.99       26.03     13.64 o 
   0  24   0      393.93      452.05     51.71 o 
   1  24   0        7.35        7.49      9.61 o 
   2  24   0       91.79       74.27     11.49 o 
   3  24   0      179.22      173.46     14.91 o 
   4  24   0        0.53        4.50     10.57 o 
   1  25   0        4.22       20.14     11.48 o 
   2  25   0        0.23       -6.48      9.43 o 
   3  25   0        4.86       13.37     10.59 o 
   4  25   0        0.01       -0.62     11.40 o 
   0  26   0      156.78      171.58     21.47 o 
   1  26   0       12.99       -6.58     11.76 o 
   2  26   0       35.93       33.87     13.34 o 
   3  26   0       56.78       45.47     12.40 o 
   1  27   0       44.12       30.03     13.76 o 
   2  27   0       33.05       34.70     13.88 o 
   0  28   0        3.79        2.22     15.75 o 
  -9   1   1      141.50      105.68     27.46 o 
  -8   1   1       63.16       54.76     24.35 o 
  -7   1   1      465.11      532.43     25.61 o 
  -6   1   1      144.13      167.97     14.64 o 
  -5   1   1     1355.47     1418.53     19.16 o 
  -4   1   1     3280.50     3132.42     36.12 o 
  -3   1   1      448.14      467.45      8.63 o 
  -2   1   1     2605.30     2680.66     26.60 o 
  -1   1   1     5880.99     5815.68     66.21 o 
   0   1   1       12.99        0.66      1.58 o 
   1   1   1     2728.07     2694.70     28.69 o 
   2   1   1     5499.92     5555.88     52.63 o 
   3   1   1      655.47      673.65      9.95 o 
   4   1   1     2272.99     2386.68     26.76 o 
   5   1   1     3226.13     3269.41     45.71 o 
   6   1   1      411.66      439.17     22.48 o 
   7   1   1      526.26      575.27     22.19 o 
   8   1   1      350.75      385.47     57.21 o 
  -9   2   1       91.98      159.32     29.22 o 
  -8   2   1      173.73      158.84     18.83 o 
  -7   2   1       78.33       91.88     11.38 o 
  -6   2   1       96.59      100.98      7.69 o 
  -5   2   1      427.47      429.48     10.35 o 
  -4   2   1      606.10      671.15     11.95 o 
  -3   2   1     3259.56     3457.65     38.00 o 
  -2   2   1     4284.08     4209.69     40.24 o 
  -1   2   1     3352.69     3416.54     39.97 o 
   0   2   1       18.38       14.10      1.79 o 
   1   2   1       11.78       13.56      1.59 o 
   2   2   1      287.45      353.40      5.93 o 
   3   2   1      879.49      880.22     11.85 o 
   4   2   1      747.59      759.04     13.82 o 
   5   2   1      268.07      278.36     13.81 o 
   6   2   1      290.32      266.54     20.68 o 
   7   2   1       73.57       63.92     12.00 o 
   8   2   1       40.80       38.95     24.00 o 
  -9   3   1       12.43       20.37     21.97 o 
  -8   3   1       79.15       97.31     16.02 o 
  -7   3   1      980.12     1001.69     23.01 o 
  -6   3   1      714.68      729.98     15.92 o 
  -5   3   1      350.01      358.80      9.15 o 
  -4   3   1     1609.39     1538.07     18.98 o 
  -3   3   1      132.83      132.58      5.61 o 
  -2   3   1     2786.74     2851.05     31.09 o 
  -1   3   1     1991.97     1897.60     19.16 o 
   0   3   1     1940.78     1915.54     21.03 o 
   1   3   1     2926.28     2951.95     31.99 o 
   2   3   1     5171.92     5044.36     59.44 o 
   3   3   1     1039.06     1053.71     18.91 o 
   4   3   1      293.93      287.33      9.11 o 
   5   3   1     1053.82     1032.94     21.76 o 
   6   3   1      107.52       88.73     11.17 o 
   7   3   1      358.96      387.00     32.65 o 
   8   3   1      258.86      282.56     26.88 o 
  -9   4   1       60.12       44.02     23.45 o 
  -8   4   1      168.67      207.53     20.31 o 
  -7   4   1        1.35        3.35      8.81 o 
  -6   4   1     2288.92     2329.11     32.37 o 
  -5   4   1     1759.94     1734.84     51.07 o 
  -4   4   1        2.47        2.48      2.90 o 
  -3   4   1     1499.90     1467.36     19.42 o 
  -2   4   1      531.29      490.89      7.61 o 
  -1   4   1      566.38      592.43      8.02 o 
   0   4   1     5250.90     5282.21     49.56 o 
   1   4   1     7700.00     7381.08     75.62 o 
   2   4   1      531.83      557.86     10.62 o 
   3   4   1     1305.16     1141.92     18.67 o 
   4   4   1     1806.72     1745.97     24.20 o 
   5   4   1      280.56      235.45     13.43 o 
   6   4   1      504.90      532.10     25.01 o 
   7   4   1      331.85      342.12     19.36 o 
   8   4   1       21.60        3.91     11.37 o 
  -9   5   1       52.02       11.34     21.23 o 
  -8   5   1        2.22       18.91     13.76 o 
  -7   5   1      233.35      234.17     21.07 o 
  -6   5   1      106.66      105.30      9.02 o 
  -5   5   1      111.31      128.24      8.14 o 
  -4   5   1      615.36      646.65     20.27 o 
  -3   5   1      331.82      328.63      6.93 o 
  -2   5   1       65.02       69.04      3.93 o 
  -1   5   1     9785.34     9353.27     86.15 o 
   0   5   1       88.80       92.60      3.58 o 
   1   5   1      335.73      367.07      7.62 o 
   2   5   1      258.89      243.32      6.73 o 
   3   5   1       72.02       99.27      5.36 o 
   4   5   1      545.10      563.55     14.96 o 
   5   5   1      108.49      106.20      8.74 o 
   6   5   1        2.11        3.81      8.26 o 
   7   5   1       32.28       51.55     11.45 o 
   8   5   1        1.92        0.86     11.75 o 
  -9   6   1      112.22      143.24     28.01 o 
  -8   6   1      493.50      476.03     27.01 o 
  -7   6   1       35.33       31.69      9.53 o 
  -6   6   1      802.17      843.37     19.61 o 
  -5   6   1     1195.56     1216.66     21.46 o 
  -4   6   1      425.39      408.92      8.75 o 
  -3   6   1     5002.91     4881.23     48.32 o 
  -2   6   1     3678.22     3541.27     36.78 o 
  -1   6   1       22.36       26.22      2.66 o 
   0   6   1     9167.22     8744.33     81.05 o 
   1   6   1     2120.56     2125.83     22.46 o 
   2   6   1        6.18        5.00      2.52 o 
   3   6   1     4452.67     4362.23     48.84 o 
   4   6   1     1956.20     1936.56     26.49 o 
   5   6   1      326.19      347.72     13.49 o 
   6   6   1     1898.95     1788.07     73.68 o 
   7   6   1      276.76      307.87     32.39 o 
   8   6   1       39.01       17.99     15.88 o 
  -9   7   1        0.01      -18.27     18.27 o 
  -8   7   1        4.63       -2.47     15.82 o 
  -7   7   1       44.82       62.11     16.91 o 
  -6   7   1       18.47       13.52      7.05 o 
  -5   7   1      222.28      215.59      9.22 o 
  -4   7   1       53.10       67.96      4.50 o 
  -3   7   1      221.64      226.08      6.36 o 
  -2   7   1       17.82       23.83      3.58 o 
  -1   7   1     2039.71     2240.35     26.81 o 
   0   7   1      248.65      248.77      5.65 o 
   1   7   1      386.40      435.14      7.25 o 
   2   7   1       21.46       26.96      2.53 o 
   3   7   1      185.05      170.15      6.75 o 
   4   7   1      207.65      192.81     10.40 o 
   5   7   1      251.07      253.96     14.67 o 
   6   7   1       15.52        6.56      8.69 o 
   7   7   1        0.20       -9.15      9.15 o 
   8   7   1        9.03        5.00     15.41 o 
  -9   8   1       79.69       84.96     27.31 o 
  -8   8   1      256.93      243.15     24.52 o 
  -7   8   1        0.51        0.73      9.31 o 
  -6   8   1      683.68      667.66     15.85 o 
  -5   8   1      794.49      731.44     15.45 o 
  -4   8   1      356.54      352.71      8.52 o 
  -3   8   1     3550.83     3524.89     36.94 o 
  -2   8   1     2139.39     2103.95     23.56 o 
  -1   8   1     2150.55     2296.34     24.93 o 
   0   8   1     7422.51     7307.41     69.25 o 
   1   8   1     2361.44     2343.02     25.27 o 
   2   8   1      722.58      775.94     11.60 o 
   3   8   1     2698.27     2630.68     32.50 o 
   4   8   1     1527.31     1519.83     27.34 o 
   5   8   1      203.42      210.10     11.57 o 
   6   8   1     1220.67     1123.37     36.33 o 
   7   8   1      165.53      177.49     19.87 o 
   8   8   1      150.25      115.32     15.62 o 
  -9   9   1       23.86       33.19     23.84 o 
  -8   9   1       46.70       45.87     15.78 o 
  -7   9   1      550.96      536.93     22.30 o 
  -6   9   1      168.02      178.85     17.66 o 
  -5   9   1      601.58      602.74     14.32 o 
  -4   9   1      732.66      728.85     12.48 o 
  -3   9   1      514.16      505.14     10.62 o 
  -2   9   1      442.53      459.34      8.93 o 
  -1   9   1     3695.05     3780.47     38.64 o 
   0   9   1      165.19      187.79      6.60 o 
   1   9   1     1109.52     1119.20     14.62 o 
   2   9   1     2067.33     2070.36     23.46 o 
   3   9   1      226.67      203.49      8.08 o 
   4   9   1       73.30       74.17      7.99 o 
   5   9   1      528.99      497.18     23.08 o 
   6   9   1       10.53        8.15     10.07 o 
   7   9   1      125.58      146.07     15.16 o 
   8   9   1      149.85      166.48     17.66 o 
  -8  10   1       87.03      100.34     18.58 o 
  -7  10   1       31.88       29.40     16.15 o 
  -6  10   1       96.62      110.50     10.93 o 
  -5  10   1      647.56      646.68     14.96 o 
  -4  10   1       57.97       63.58      6.02 o 
  -3  10   1     1632.88     1551.08     26.07 o 
  -2  10   1      804.11      796.87     13.44 o 
  -1  10   1        3.97        8.04      3.03 o 
   0  10   1      124.66       95.97      4.69 o 
   1  10   1     1463.22     1452.68     19.74 o 
   2  10   1      322.67      339.92      7.57 o 
   3  10   1     2479.11     2494.61     37.33 o 
   4  10   1       34.36       33.05      7.14 o 
   5  10   1       31.83       37.29      7.97 o 
   6  10   1      156.18      173.37     14.83 o 
   7  10   1       63.14       59.49     12.66 o 
   8  10   1       51.37       55.33     18.05 o 
  -8  11   1      101.11      129.46     19.48 o 
  -7  11   1      363.53      360.81     23.61 o 
  -6  11   1      207.58      200.29     15.42 o 
  -5  11   1      122.00      125.19      8.46 o 
  -4  11   1     4183.11     4008.16     73.41 o 
  -3  11   1      338.02      359.92      9.74 o 
  -2  11   1     2172.53     2263.36     26.42 o 
  -1  11   1     1779.80     1628.44     20.30 o 
   0  11   1     2121.01     2116.77     25.95 o 
   1  11   1      871.58      934.59     16.25 o 
   2  11   1     4043.84     4004.48     41.78 o 
   3  11   1        8.04        5.73      5.54 o 
   4  11   1      447.98      389.08     17.31 o 
   5  11   1      856.50      824.75     20.82 o 
   6  11   1       72.64       65.75      9.73 o 
   7  11   1      274.65      246.81     18.29 o 
   8  11   1      148.02       96.29     19.39 o 
  -8  12   1        2.08       13.03     14.66 o 
  -7  12   1        6.39       -1.43     10.37 o 
  -6  12   1        0.27       -8.91      8.91 o 
  -5  12   1      337.60      339.40     23.64 o 
  -4  12   1       97.00      106.72      7.55 o 
  -3  12   1       34.40       38.34      4.68 o 
  -2  12   1        0.56        3.13      3.92 o 
  -1  12   1      266.71      285.35      7.89 o 
   0  12   1        5.75       12.44      3.53 o 
   1  12   1      165.73      173.16      7.07 o 
   2  12   1       13.36       17.98      6.60 o 
   3  12   1        6.82        1.22      5.79 o 
   4  12   1       13.23        5.19      6.62 o 
   5  12   1       11.10        8.11      7.26 o 
   6  12   1        5.17        8.52      8.08 o 
   7  12   1       26.28       34.14     11.81 o 
   8  12   1        2.15       -4.26     15.63 o 
  -8  13   1        8.79       -1.77     14.50 o 
  -7  13   1      253.15      265.50     18.68 o 
  -6  13   1       76.88       65.96     11.82 o 
  -5  13   1      210.92      217.08     12.24 o 
  -4  13   1     2170.58     2133.01     35.70 o 
  -3  13   1      476.91      478.93     11.02 o 
  -2  13   1     1017.61     1057.68     16.40 o 
  -1  13   1     1609.37     1558.53     20.61 o 
   0  13   1       14.65       15.21      3.79 o 
   1  13   1      746.41      718.10     12.55 o 
   2  13   1     2823.02     2817.56     36.33 o 
   3  13   1      456.10      447.14     16.62 o 
   4  13   1     1349.78     1255.17     38.62 o 
   5  13   1      614.59      605.58     26.61 o 
   6  13   1       21.19       12.53     12.11 o 
   7  13   1      177.53      186.12     22.13 o 
  -8  14   1        2.60        8.73     15.56 o 
  -7  14   1        1.13      -10.56     10.56 o 
  -6  14   1       14.30        3.68      9.34 o 
  -5  14   1      390.78      390.54     18.96 o 
  -4  14   1       70.39       63.39      7.47 o 
  -3  14   1      835.23      866.65     21.85 o 
  -2  14   1       24.52       27.70      4.78 o 
  -1  14   1        1.24        2.03      3.75 o 
   0  14   1       55.14       57.76      5.19 o 
   1  14   1      892.28      903.70     17.12 o 
   2  14   1      214.56      211.98      9.49 o 
   3  14   1     1216.66     1194.95     39.07 o 
   4  14   1        2.70       -3.08      7.03 o 
   5  14   1       57.29       47.72      9.33 o 
   6  14   1       21.38       17.05      9.25 o 
   7  14   1       67.93       72.93     14.99 o 
  -8  15   1        3.31       -5.88     14.22 o 
  -7  15   1      252.86      254.24     24.66 o 
  -6  15   1       49.08       62.95     12.41 o 
  -5  15   1      159.96      174.95     16.09 o 
  -4  15   1       63.00       75.03      9.12 o 
  -3  15   1      108.91      115.79      7.09 o 
  -2  15   1      479.78      474.92     11.57 o 
  -1  15   1     1352.74     1301.85     19.13 o 
   0  15   1      171.30      164.34      7.62 o 
   1  15   1     1045.86     1028.48     21.30 o 
   2  15   1       89.98      109.93      9.33 o 
   3  15   1      197.44      175.05     11.43 o 
   4  15   1      484.42      516.19     17.28 o 
   5  15   1      745.74      701.55     21.41 o 
   6  15   1        0.20        5.24      8.94 o 
   7  15   1      103.29      108.31     15.05 o 
  -7  16   1        5.18        8.68     12.33 o 
  -6  16   1      224.93      206.03     17.45 o 
  -5  16   1      282.59      285.49     14.65 o 
  -4  16   1      136.54      145.95     11.22 o 
  -3  16   1      761.09      786.09     18.70 o 
  -2  16   1      860.98      866.27     20.53 o 
  -1  16   1       10.25       15.62      4.83 o 
   0  16   1      409.21      388.04     13.97 o 
   1  16   1      753.14      745.84     25.32 o 
   2  16   1      171.62      146.78     10.64 o 
   3  16   1      400.85      387.10     18.29 o 
   4  16   1      298.16      307.97     14.85 o 
   5  16   1        0.41        6.70      8.35 o 
   6  16   1      190.84      187.14     14.81 o 
   7  16   1       46.63       20.71     12.46 o 
  -7  17   1       47.73       21.86     14.46 o 
  -6  17   1      100.09       79.84     23.54 o 
  -5  17   1       17.01       -9.26      9.68 o 
  -4  17   1        8.91       -3.67      7.38 o 
  -3  17   1       26.67       29.73      7.87 o 
  -2  17   1       13.59       12.93      5.40 o 
  -1  17   1      238.78      233.30     16.31 o 
   0  17   1       13.41       19.12      5.26 o 
   1  17   1      187.01      184.88      9.92 o 
   2  17   1      151.56      154.66     11.72 o 
   3  17   1       14.81       27.58      8.01 o 
   4  17   1        2.84       17.85      8.49 o 
   5  17   1       14.38        9.71      9.00 o 
   6  17   1        2.00        0.14      9.52 o 
   7  17   1       99.92       80.32     29.68 o 
  -7  18   1       21.16       19.07     13.33 o 
  -6  18   1      352.08      369.86     26.29 o 
  -5  18   1      296.79      331.55     19.79 o 
  -4  18   1        0.01       -1.54      7.74 o 
  -3  18   1       22.37       27.01     12.51 o 
  -2  18   1     1108.31     1075.23     18.68 o 
  -1  18   1      320.58      302.59     11.97 o 
   0  18   1     1657.84     1625.36     26.65 o 
   1  18   1      212.31      232.54     11.11 o 
   2  18   1      308.28      324.94     14.46 o 
   3  18   1      109.15      123.54     12.75 o 
   4  18   1      364.89      355.07     16.70 o 
   5  18   1       66.41       71.75     17.10 o 
   6  18   1      334.51      304.37     17.85 o 
  -7  19   1       22.30        4.95     13.42 o 
  -6  19   1        2.97       -8.40     11.08 o 
  -5  19   1        0.36       -1.68     10.94 o 
  -4  19   1        9.02        8.11      8.64 o 
  -3  19   1       36.56       18.79      8.30 o 
  -2  19   1        5.93        8.69      5.54 o 
  -1  19   1       34.89       27.04      5.26 o 
   0  19   1        0.11        3.39      6.14 o 
   1  19   1      222.44      211.15     11.08 o 
   2  19   1       16.53       20.12      8.14 o 
   3  19   1       62.73       56.17      9.68 o 
   4  19   1       14.65       26.93      9.85 o 
   5  19   1       10.39       11.63      9.84 o 
   6  19   1        2.16       -1.16     10.42 o 
  -6  20   1       42.08       42.25     13.79 o 
  -5  20   1      113.94      131.05     24.95 o 
  -4  20   1       13.37        0.84      8.76 o 
  -3  20   1      416.07      457.58     17.31 o 
  -2  20   1      207.73      217.75     11.57 o 
  -1  20   1        0.23       -2.68      4.52 o 
   0  20   1      211.42      218.87     12.27 o 
   1  20   1      173.75      176.82     10.73 o 
   2  20   1       22.64       29.43     11.33 o 
   3  20   1      322.17      309.16     20.19 o 
   4  20   1      266.97      239.75     24.82 o 
   5  20   1       14.97       12.48     11.03 o 
   6  20   1      105.99       94.73     13.66 o 
  -6  21   1       13.45       16.66     13.24 o 
  -5  21   1      106.08       89.27     24.39 o 
  -4  21   1        2.78       -0.68      8.87 o 
  -3  21   1       17.86        1.93      8.25 o 
  -2  21   1       26.60       29.14      7.76 o 
  -1  21   1      132.28      138.48     10.07 o 
   0  21   1       23.30       31.47      9.09 o 
   1  21   1      109.16      108.33      9.75 o 
   2  21   1       40.34       43.66     10.16 o 
   3  21   1       87.82       86.58     12.30 o 
   4  21   1       73.33       65.92     11.21 o 
   5  21   1       34.75       20.44     11.75 o 
  -6  22   1       17.78       13.93     15.15 o 
  -5  22   1       22.97       30.97     13.45 o 
  -4  22   1        2.15       11.44      9.84 o 
  -3  22   1      272.79      260.19     17.47 o 
  -2  22   1        3.20       -6.71      7.01 o 
  -1  22   1       15.11        5.57      8.13 o 
   0  22   1       49.86       40.32      8.36 o 
   1  22   1      153.87      191.56     13.44 o 
   2  22   1      126.50      109.70     11.89 o 
   3  22   1      248.52      233.18     15.66 o 
   4  22   1       10.21       11.82     10.35 o 
   5  22   1        9.97       -2.93     10.52 o 
  -5  23   1       64.08       46.60     14.10 o 
  -4  23   1      159.39      131.11     16.39 o 
  -3  23   1       36.04       49.07     10.65 o 
  -2  23   1       96.63       85.32     13.29 o 
  -1  23   1       72.62       75.76     14.44 o 
   0  23   1       48.61       39.27      8.57 o 
   1  23   1       16.98       14.97      9.06 o 
   2  23   1      159.69      140.34     18.52 o 
   3  23   1       21.11       33.02     10.49 o 
   4  23   1       47.66       47.33     11.77 o 
  -5  24   1        4.94        1.60     14.15 o 
  -4  24   1       23.28       25.41     12.86 o 
  -3  24   1        1.99       -7.68      9.42 o 
  -2  24   1        0.25      -10.27     10.27 o 
  -1  24   1        1.30        2.74     11.49 o 
   0  24   1       68.47       80.18      9.84 o 
   1  24   1        2.77       -1.89     12.29 o 
   2  24   1        5.42        6.15      9.77 o 
   3  24   1       33.05       37.13     11.37 o 
   4  24   1        4.77       -7.53     10.66 o 
  -4  25   1      175.48      206.18     37.67 o 
  -3  25   1       42.80       52.62     13.63 o 
  -2  25   1       36.11       45.28     12.95 o 
  -1  25   1      153.00      165.48     18.71 o 
   0  25   1        0.95       -5.07      9.16 o 
   1  25   1        8.34       18.06     10.23 o 
   2  25   1      227.23      212.06     16.15 o 
   3  25   1        2.77        1.11     10.31 o 
  -3  26   1        1.55       -7.45     12.47 o 
  -2  26   1        5.39      -10.12     12.76 o 
  -1  26   1        0.80       -9.74      9.74 o 
   0  26   1        4.69       -3.12     11.21 o 
   1  26   1        6.49       17.60     10.88 o 
   2  26   1        0.03       10.03     10.68 o 
   3  26   1       28.38       48.41     14.81 o 
  -2  27   1       24.48       21.08     13.48 o 
  -1  27   1       98.44       99.81     13.89 o 
   0  27   1        8.93        8.23     12.78 o 
   1  27   1        6.36        7.01     12.38 o 
   2  27   1       54.16       54.67     14.31 o 
  -9   0   2       27.10       43.98     21.78 o 
  -8   0   2      190.41      243.47     29.76 o 
  -7   0   2      462.08      435.79     33.15 o 
  -6   0   2      734.39      741.14     33.06 o 
  -5   0   2     2876.67     2889.35     82.74 o 
  -4   0   2     7994.51     8435.31    172.48 o 
  -3   0   2     1101.98     1051.06     19.78 o 
  -2   0   2    15526.74    14825.47    241.96 o 
  -1   0   2     5454.27     5397.79     71.73 o 
   0   0   2     5729.59     5911.06     96.44 o 
   1   0   2    12670.94    12228.12    158.01 o 
   2   0   2      509.58      535.96     12.07 o 
   3   0   2     5185.33     5158.51     72.03 o 
   4   0   2     3261.03     3409.34     65.45 o 
   5   0   2     1369.02     1366.56     36.31 o 
   6   0   2      689.28      728.14     41.10 o 
   8   0   2        7.61       29.22     23.92 o 
  -9   1   2        2.90       11.80     13.89 o 
  -8   1   2        1.41       -5.01     11.24 o 
  -7   1   2      268.15      247.55     18.57 o 
  -6   1   2       59.01       71.08      7.44 o 
  -5   1   2      100.00       99.43      6.27 o 
  -4   1   2       13.11       21.65      3.33 o 
  -3   1   2     1525.63     1585.87     18.02 o 
  -2   1   2     1614.02     1676.72     20.07 o 
  -1   1   2    17155.16    16529.66    149.64 o 
   0   1   2     2536.98     2712.92     26.90 o 
   1   1   2     1536.59     1612.89     21.63 o 
   2   1   2      740.69      744.02     11.43 o 
   3   1   2     1008.98     1050.60     14.09 o 
   4   1   2      141.05      148.19     10.25 o 
   5   1   2      338.47      343.60     13.40 o 
   6   1   2       61.95       60.70     13.69 o 
   7   1   2       96.67      100.25     17.65 o 
   8   1   2        2.42       27.42     16.11 o 
  -9   2   2       27.36       23.77     14.45 o 
  -8   2   2      304.90      284.26     21.23 o 
  -7   2   2      739.94      657.69     51.05 o 
  -6   2   2      154.47      179.05     10.91 o 
  -5   2   2     1132.59     1128.61     23.45 o 
  -4   2   2      677.68      685.08     13.87 o 
  -3   2   2     3237.21     3283.58     37.01 o 
  -2   2   2    10348.58    10271.13    103.83 o 
  -1   2   2     5661.10     5678.76     65.15 o 
   0   2   2     8551.55     8447.91     77.84 o 
   1   2   2     7074.49     6960.17     65.13 o 
   2   2   2      259.25      330.35      8.57 o 
   3   2   2     2464.45     2426.57     26.57 o 
   4   2   2     2718.90     2727.21     34.29 o 
   5   2   2      433.40      445.31     20.72 o 
   6   2   2      618.77      665.63     36.80 o 
   7   2   2      349.60      389.48     26.54 o 
   8   2   2        8.20        4.95     21.66 o 
  -9   3   2       60.62       27.57     15.74 o 
  -8   3   2       30.26        9.66     11.85 o 
  -7   3   2      909.77      876.14     65.70 o 
  -6   3   2      267.10      256.42     12.28 o 
  -5   3   2       47.05       50.66      4.67 o 
  -4   3   2      963.24      959.97     13.61 o 
  -3   3   2     1636.89     1643.50     18.70 o 
  -2   3   2      107.62      109.66      4.66 o 
  -1   3   2    43477.83    37796.96    468.59 o 
   0   3   2     1829.85     1878.45     21.63 o 
   1   3   2      134.88      119.62      5.46 o 
   2   3   2     2661.03     2611.91     29.83 o 
   3   3   2      939.59      996.78     17.32 o 
   4   3   2      877.36      895.50     17.64 o 
   5   3   2     1494.45     1549.14     33.48 o 
   6   3   2       66.57       56.06     10.88 o 
   7   3   2       90.20       93.02     16.71 o 
   8   3   2       41.29       44.14     17.95 o 
  -9   4   2        3.22      -18.51     21.54 o 
  -8   4   2       50.59       65.32     17.69 o 
  -7   4   2        4.75        0.91      6.48 o 
  -6   4   2       68.49       82.03      8.49 o 
  -5   4   2     1513.64     1541.79     20.23 o 
  -4   4   2        1.93        2.35      2.92 o 
  -3   4   2      325.44      309.88      6.46 o 
  -2   4   2     1995.40     1981.88     21.20 o 
  -1   4   2     3657.73     3807.19     37.22 o 
   0   4   2     2362.99     2386.39     26.83 o 
   1   4   2     4662.83     4653.65     49.94 o 
   2   4   2      632.22      728.28     10.24 o 
   3   4   2     1708.20     1754.76     27.71 o 
   4   4   2      393.06      398.43     12.88 o 
   5   4   2      749.11      702.97     21.72 o 
   6   4   2      429.59      464.15     20.02 o 
   7   4   2       47.95       63.29     12.71 o 
   8   4   2       55.62       57.97     18.64 o 
  -9   5   2      102.54      195.98     30.19 o 
  -8   5   2       15.79        4.19     18.74 o 
  -7   5   2       67.00       73.03     10.63 o 
  -6   5   2      904.95      910.98     39.37 o 
  -5   5   2        2.88        0.40      3.57 o 
  -4   5   2     7833.16     7694.92    122.06 o 
  -3   5   2     3269.75     3223.77     44.73 o 
  -2   5   2        3.64        5.45      2.10 o 
  -1   5   2     3514.88     3361.72     33.57 o 
   0   5   2     4479.50     4576.15     48.48 o 
   1   5   2      453.04      419.81     10.24 o 
   2   5   2    17030.35    16383.11    164.66 o 
   3   5   2      520.89      443.25     11.25 o 
   4   5   2     1433.39     1391.31     25.05 o 
   5   5   2      924.85      871.86     24.23 o 
   6   5   2      213.63      226.25     15.94 o 
   7   5   2       89.18       84.59     13.38 o 
   8   5   2      213.81      239.35     35.96 o 
  -9   6   2        0.15        5.34     19.52 o 
  -8   6   2        8.68       15.62     12.68 o 
  -7   6   2      192.26      201.11     12.41 o 
  -6   6   2      127.15      158.49     10.68 o 
  -5   6   2       47.11       56.72      9.79 o 
  -4   6   2       10.37       10.28      3.36 o 
  -3   6   2       99.02       98.24      4.49 o 
  -2   6   2        2.03        0.99      2.29 o 
  -1   6   2      447.38      448.16      7.78 o 
   0   6   2        2.49        1.70      2.11 o 
   1   6   2      193.94      209.50      7.64 o 
   2   6   2      661.23      675.41     11.64 o 
   3   6   2      139.32      139.80      8.36 o 
   4   6   2      149.13      130.88     10.65 o 
   5   6   2      192.81      195.36     13.63 o 
   6   6   2      100.85      120.02     12.71 o 
   7   6   2        0.45        5.02     17.28 o 
   8   6   2        0.35      -10.66     14.89 o 
  -9   7   2       64.31       71.87     23.88 o 
  -8   7   2       16.07        1.46     12.03 o 
  -7   7   2       46.52       65.73      9.22 o 
  -6   7   2     1486.53     1491.94     32.09 o 
  -5   7   2       42.62       48.03      5.84 o 
  -4   7   2     2563.85     2561.66     29.00 o 
  -3   7   2     2673.62     2596.48     28.48 o 
  -2   7   2      146.15      164.50      5.40 o 
  -1   7   2     2052.10     1906.22     21.39 o 
   0   7   2     5721.96     5674.87     54.86 o 
   1   7   2     2041.21     2095.54     27.10 o 
   2   7   2     5639.96     5482.27     59.88 o 
   3   7   2      602.10      562.02     14.75 o 
   4   7   2      548.61      527.10     17.51 o 
   5   7   2     1518.77     1507.49     38.19 o 
   6   7   2       85.73      100.52     12.68 o 
   7   7   2      301.63      302.77     19.88 o 
   8   7   2      250.44      245.25     33.05 o 
  -9   8   2        6.71        5.53     21.15 o 
  -8   8   2       18.75       21.85     19.87 o 
  -7   8   2        0.57        4.85      7.48 o 
  -6   8   2      153.20      165.38     14.06 o 
  -5   8   2      398.14      399.51     11.39 o 
  -4   8   2      176.58      193.29      7.01 o 
  -3   8   2      309.55      285.78      7.43 o 
  -2   8   2     1139.00     1200.68     15.68 o 
  -1   8   2      265.15      269.84      6.78 o 
   0   8   2      658.92      681.09     10.45 o 
   1   8   2     3288.41     3289.01     45.18 o 
   2   8   2      377.54      437.01     10.02 o 
   3   8   2      318.45      291.58     11.69 o 
   4   8   2      227.84      204.48     11.13 o 
   5   8   2      266.33      234.39     14.94 o 
   6   8   2      173.10      175.71     15.06 o 
   7   8   2       84.14       76.03     13.56 o 
   8   8   2       45.14       46.65     14.36 o 
  -9   9   2       90.56      112.38     27.15 o 
  -8   9   2       12.45       30.00     19.87 o 
  -7   9   2      319.94      359.72     15.84 o 
  -6   9   2      197.41      208.81     11.92 o 
  -5   9   2       21.77       24.21      8.60 o 
  -4   9   2       91.75       80.39      5.29 o 
  -3   9   2     3434.23     3431.43     36.78 o 
  -2   9   2      464.68      508.01      9.61 o 
  -1   9   2     2132.94     2173.71     26.72 o 
   0   9   2     3334.11     3356.78     35.11 o 
   1   9   2     1389.87     1397.15     20.21 o 
   2   9   2      632.63      572.34     11.81 o 
   3   9   2      590.55      574.95     15.65 o 
   4   9   2      485.59      480.79     15.86 o 
   5   9   2      930.60      925.40     27.70 o 
   6   9   2       95.49       91.66     13.05 o 
   7   9   2      185.98      191.13     17.21 o 
  -9  10   2       37.58       22.79     21.78 o 
  -8  10   2      109.14      140.78     26.37 o 
  -7  10   2        7.24        5.33      9.35 o 
  -6  10   2       12.32       20.04      9.78 o 
  -5  10   2      856.20      876.36     20.18 o 
  -4  10   2      247.59      254.47     10.84 o 
  -3  10   2     1901.48     1896.31     23.37 o 
  -2  10   2     2603.49     2592.55     29.12 o 
  -1  10   2      761.78      816.11     15.16 o 
   0  10   2     2368.60     2323.64     26.29 o 
   1  10   2     3060.62     2965.39     40.41 o 
   2  10   2      248.57      255.01      9.61 o 
   3  10   2     1355.15     1314.94     25.06 o 
   4  10   2     1162.86     1132.01     37.28 o 
   5  10   2       61.80       44.24      8.92 o 
   6  10   2      356.61      347.60     19.38 o 
   7  10   2      166.27      209.38     18.26 o 
  -9  11   2        8.34       14.92     22.28 o 
  -8  11   2       11.94       19.11     20.63 o 
  -7  11   2       92.42      104.32     13.24 o 
  -6  11   2      152.21      170.36     11.72 o 
  -5  11   2       22.43       29.78      7.48 o 
  -4  11   2        2.25        2.70      3.99 o 
  -3  11   2      576.90      553.03     11.29 o 
  -2  11   2       14.29       21.62      3.87 o 
  -1  11   2     1906.88     2044.43     24.47 o 
   0  11   2      259.61      256.06      7.50 o 
   1  11   2       62.85       63.06      5.51 o 
   2  11   2      476.90      474.77     15.91 o 
   3  11   2      101.16       93.83      8.62 o 
   4  11   2      181.23      186.74     13.17 o 
   5  11   2      147.22      128.05     11.07 o 
   6  11   2        8.09        9.73     10.25 o 
   7  11   2        7.48       -3.75     10.58 o 
  -8  12   2      173.21      171.37     21.00 o 
  -7  12   2       40.27       43.29     13.75 o 
  -6  12   2       31.98       25.11     11.61 o 
  -5  12   2     1277.58     1214.33     50.23 o 
  -4  12   2       82.72       78.93      7.82 o 
  -3  12   2      520.98      536.17     11.36 o 
  -2  12   2     3308.97     3214.83     35.69 o 
  -1  12   2      139.80      152.31      6.66 o 
   0  12   2     1471.26     1433.62     20.94 o 
   1  12   2     3318.95     3307.28     41.35 o 
   2  12   2      613.96      591.10     16.04 o 
   3  12   2     2507.72     2260.48     36.79 o 
   4  12   2      624.28      623.74     21.21 o 
   5  12   2        3.68        9.35      7.93 o 
   6  12   2      477.41      495.18     44.10 o 
   7  12   2      111.77       93.41     18.90 o 
  -8  13   2        9.35       -1.65     13.96 o 
  -7  13   2       18.69       15.39     11.08 o 
  -6  13   2        0.57      -10.90     14.43 o 
  -5  13   2       18.92       24.17      8.30 o 
  -4  13   2      143.83      153.65      7.72 o 
  -3  13   2       41.27       40.48      5.13 o 
  -2  13   2        4.43       14.14      4.31 o 
  -1  13   2       20.46       19.55      5.01 o 
   0  13   2       93.20      108.83      6.05 o 
   1  13   2       12.83       16.50      5.43 o 
   2  13   2        3.51        6.84      8.11 o 
   3  13   2        0.95        5.23      6.78 o 
   4  13   2       10.03       12.04      7.40 o 
   5  13   2       38.63       22.95      8.80 o 
   6  13   2       76.25       59.29     12.61 o 
   7  13   2        0.13       -0.11     11.28 o 
  -8  14   2      149.14      161.19     17.36 o 
  -7  14   2      113.80      112.47     15.15 o 
  -6  14   2      104.08      101.49     13.33 o 
  -5  14   2      533.51      540.87     25.95 o 
  -4  14   2      482.41      488.74     12.03 o 
  -3  14   2      149.54      161.68      7.87 o 
  -2  14   2     1862.85     1830.87     32.02 o 
  -1  14   2       66.46       65.00      7.68 o 
   0  14   2     1791.16     1789.94     33.37 o 
   1  14   2     1921.92     1909.62     31.18 o 
   2  14   2       16.14       15.42      6.77 o 
   3  14   2     1082.19     1056.89     23.78 o 
   4  14   2      336.06      358.29     22.18 o 
   5  14   2       66.24       45.12     11.53 o 
   6  14   2      350.99      370.80     21.41 o 
   7  14   2       83.92       72.77     18.56 o 
  -8  15   2       10.82       15.86     13.71 o 
  -7  15   2      136.62      134.20     15.82 o 
  -6  15   2      121.37       86.38     13.12 o 
  -5  15   2       27.43       41.84      9.15 o 
  -4  15   2        4.83        9.37      5.80 o 
  -3  15   2      264.78      291.44     11.78 o 
  -2  15   2      115.37      121.71      7.08 o 
  -1  15   2      769.86      828.71     15.16 o 
   0  15   2      778.20      757.45     16.32 o 
   1  15   2      133.41      138.08      8.53 o 
   2  15   2      197.55      208.41     12.12 o 
   3  15   2      569.39      564.72     17.72 o 
   4  15   2       36.04       41.89      9.13 o 
   5  15   2      174.18      200.44     14.43 o 
   6  15   2        6.96       23.35     10.54 o 
  -8  16   2       15.82        5.87     13.41 o 
  -7  16   2      111.90      117.17     15.45 o 
  -6  16   2        6.92        0.83     10.43 o 
  -5  16   2      211.65      217.18     17.19 o 
  -4  16   2      161.06      154.29     11.14 o 
  -3  16   2      115.80      130.50     11.29 o 
  -2  16   2     1096.40     1116.21     19.89 o 
  -1  16   2      296.02      304.00     10.57 o 
   0  16   2      704.82      732.23     16.44 o 
   1  16   2      110.08      115.02      8.50 o 
   2  16   2      394.96      363.52     14.90 o 
   3  16   2      281.54      281.72     16.16 o 
   4  16   2      515.50      486.32     18.73 o 
   5  16   2       27.36       18.05      9.30 o 
   6  16   2       99.30      107.39     13.36 o 
  -7  17   2       40.16       29.61     13.42 o 
  -6  17   2       39.09       28.74     11.54 o 
  -5  17   2        5.11       -6.47      9.99 o 
  -4  17   2      905.84      973.79     38.40 o 
  -3  17   2      879.03      933.28     19.95 o 
  -2  17   2       79.38      102.73      7.54 o 
  -1  17   2      840.76      884.66     30.02 o 
   0  17   2      600.27      587.46     15.17 o 
   1  17   2      248.51      257.53     11.45 o 
   2  17   2     1212.97     1217.31     34.37 o 
   3  17   2      439.69      457.41     17.89 o 
   4  17   2      138.02      122.28     11.96 o 
   5  17   2      295.34      277.70     16.80 o 
   6  17   2       57.33       51.50     12.15 o 
  -7  18   2       42.20       46.71     14.37 o 
  -6  18   2        0.60       10.50     12.91 o 
  -5  18   2       18.29       14.04     10.72 o 
  -4  18   2       28.14       24.18     10.39 o 
  -3  18   2       53.06       62.92      7.02 o 
  -2  18   2       60.92       55.44     11.22 o 
  -1  18   2        1.14        7.79      6.20 o 
   0  18   2       13.61       22.26      6.50 o 
   1  18   2      211.29      211.34     12.74 o 
   2  18   2       34.72       47.88      9.13 o 
   3  18   2       31.77       49.86     10.80 o 
   4  18   2        2.63        7.01      8.87 o 
   5  18   2       46.45       54.78     11.46 o 
   6  18   2        5.57       10.06     10.81 o 
  -7  19   2       19.47       32.27     14.17 o 
  -6  19   2      171.89      124.03     15.92 o 
  -5  19   2        2.02        4.05     10.79 o 
  -4  19   2      588.95      615.77     23.98 o 
  -3  19   2      317.21      324.26     11.91 o 
  -2  19   2        9.88       -4.36      4.36 o 
  -1  19   2     1333.95     1348.95     24.44 o 
   0  19   2      444.87      428.16     14.18 o 
   1  19   2       49.30       64.72     10.93 o 
   2  19   2     1073.30     1015.46     28.05 o 
   3  19   2       33.47       34.40      9.72 o 
   4  19   2      145.09      155.23     14.58 o 
   5  19   2      261.17      271.73     17.60 o 
  -6  20   2        0.36       -9.03     11.74 o 
  -5  20   2       16.14        2.85     11.00 o 
  -4  20   2       15.30        6.60     10.54 o 
  -3  20   2        0.75        4.06      6.27 o 
  -2  20   2      200.98      208.57     14.42 o 
  -1  20   2       34.58       37.77      7.71 o 
   0  20   2        9.70       10.43      6.99 o 
   1  20   2        1.91        1.38     11.44 o 
   2  20   2       10.49       17.26      8.50 o 
   3  20   2       17.32       17.71      9.17 o 
   4  20   2       36.37       28.61     10.27 o 
   5  20   2       19.29        1.59     16.26 o 
  -6  21   2      101.29       69.24     15.67 o 
  -5  21   2       16.51       22.75     12.22 o 
  -4  21   2      123.25      109.61     19.27 o 
  -3  21   2      111.28      122.44     11.97 o 
  -2  21   2       22.25       14.74      7.43 o 
  -1  21   2      454.99      416.45     14.71 o 
   0  21   2       83.86       88.09     13.04 o 
   1  21   2      177.03      174.16     13.04 o 
   2  21   2      321.99      323.72     16.27 o 
   3  21   2       52.66       53.54     11.36 o 
   4  21   2       65.17       57.74     11.54 o 
   5  21   2       57.15       76.54     13.39 o 
  -6  22   2       51.72       72.50     16.29 o 
  -5  22   2       92.89       83.01     15.02 o 
  -4  22   2       82.61       60.38     17.21 o 
  -3  22   2       55.68       60.45     17.43 o 
  -2  22   2       85.67       90.44      9.89 o 
  -1  22   2        5.17       15.72      7.74 o 
   0  22   2      147.53      159.84     11.34 o 
   1  22   2      339.71      338.31     16.73 o 
   2  22   2        0.46       -8.29      8.29 o 
   3  22   2      119.52      124.04     13.39 o 
   4  22   2       68.00       55.61     11.91 o 
  -5  23   2       39.99       18.09     13.31 o 
  -4  23   2        0.71       -1.89     13.99 o 
  -3  23   2       44.05       28.76     15.52 o 
  -2  23   2       11.84       13.64     12.09 o 
  -1  23   2      111.29      106.39     12.80 o 
   0  23   2        6.98        9.61      8.07 o 
   1  23   2        8.18       18.75      9.46 o 
   2  23   2       23.14       21.50     10.34 o 
   3  23   2       20.72       17.64     10.78 o 
   4  23   2       34.14       35.49     12.02 o 
  -5  24   2       40.74       28.40     15.02 o 
  -4  24   2        6.59       15.78     15.39 o 
  -3  24   2       99.80       96.65     48.01 o 
  -2  24   2      265.72      283.34     16.87 o 
  -1  24   2       12.33       18.01      8.57 o 
   0  24   2      165.56      159.48     15.90 o 
   1  24   2      244.53      221.56     32.68 o 
   2  24   2       10.82        1.34     11.93 o 
   3  24   2       62.22       51.56     12.25 o 
  -4  25   2        1.33        2.93     16.78 o 
  -3  25   2        3.61        6.24     15.86 o 
  -2  25   2        2.49       -9.74      9.74 o 
  -1  25   2       31.28       42.33     11.07 o 
   0  25   2        0.84        0.30      9.73 o 
   1  25   2       10.13       13.82     10.21 o 
   2  25   2        0.33        9.72     11.02 o 
   3  25   2        0.09        9.41     11.39 o 
  -3  26   2       53.15       64.15     19.65 o 
  -2  26   2       83.60       70.81     17.74 o 
  -1  26   2        4.92       -1.41     10.10 o 
   0  26   2       51.50       57.25     15.67 o 
   1  26   2      138.55      154.80     14.95 o 
   2  26   2        0.76       -1.93     10.50 o 
  -2  27   2        0.06        9.73     17.03 o 
  -1  27   2       37.09       40.48     12.44 o 
   0  27   2        0.40       -9.09     10.49 o 
   1  27   2        0.66        0.07     12.37 o 
  -9   1   3      172.40      183.45     21.43 o 
  -8   1   3       18.67       10.36     15.87 o 
  -7   1   3      249.75      299.90     20.74 o 
  -6   1   3     1002.30     1000.00     21.02 o 
  -5   1   3        8.61        5.35      4.19 o 
  -4   1   3     2206.10     2111.58     23.75 o 
  -3   1   3     2281.14     2315.30     27.85 o 
  -2   1   3      670.70      685.67      9.41 o 
  -1   1   3     2311.15     2259.64     23.89 o 
   0   1   3     3064.10     3048.00     31.17 o 
   1   1   3      119.52      125.96      6.12 o 
   2   1   3     1197.59     1168.87     15.39 o 
   3   1   3     1939.29     1945.34     25.93 o 
   4   1   3       75.42       83.46      9.53 o 
   5   1   3     1209.15     1259.22     59.70 o 
   6   1   3      507.28      516.36     27.46 o 
   7   1   3       16.67        0.68     21.25 o 
  -9   2   3        9.57       -1.18     13.59 o 
  -8   2   3        1.52        1.80     12.33 o 
  -7   2   3      111.61      122.67     12.17 o 
  -6   2   3       45.65       37.16      7.06 o 
  -5   2   3       58.60       56.36      6.16 o 
  -4   2   3        7.19        7.32      2.64 o 
  -3   2   3      343.86      352.00      8.10 o 
  -2   2   3     1059.79     1097.60     13.43 o 
  -1   2   3        8.23        3.31      1.80 o 
   0   2   3       30.46       32.16      2.92 o 
   1   2   3      234.13      217.28      6.31 o 
   2   2   3      210.31      198.82      6.83 o 
   3   2   3      140.58      151.42      7.33 o 
   4   2   3     1371.35     1403.71     30.20 o 
   5   2   3      167.81      169.03     13.30 o 
   6   2   3       76.12       93.36     19.13 o 
   7   2   3       95.54      144.97     20.76 o 
  -9   3   3       54.49       45.23     15.83 o 
  -8   3   3       32.42       11.85     12.50 o 
  -7   3   3      356.61      383.53     17.42 o 
  -6   3   3      418.89      395.63     22.82 o 
  -5   3   3       40.64       41.57      5.86 o 
  -4   3   3      730.14      733.33     13.46 o 
  -3   3   3     1088.91     1052.86     15.89 o 
  -2   3   3       64.26       56.28      3.18 o 
  -1   3   3     2555.71     2558.38     29.56 o 
   0   3   3      778.81      726.71     10.46 o 
   1   3   3       43.15       46.57      3.37 o 
   2   3   3     2041.66     2075.74     28.67 o 
   3   3   3     1833.19     1796.34     28.63 o 
   4   3   3      122.42      125.38     10.92 o 
   5   3   3      162.46      207.96     16.85 o 
   6   3   3      274.74      281.95     31.49 o 
   7   3   3        7.79        4.63     17.18 o 
  -9   4   3        0.98      -12.40     12.40 o 
  -8   4   3      116.61      136.97     17.85 o 
  -7   4   3       68.03       51.16     10.15 o 
  -6   4   3      273.42      255.25     11.96 o 
  -5   4   3     1055.81     1032.10     17.78 o 
  -4   4   3      524.35      518.98     11.32 o 
  -3   4   3      249.55      243.15      8.84 o 
  -2   4   3      645.43      623.77      9.39 o 
  -1   4   3      824.79      801.27     11.28 o 
   0   4   3      911.68      933.61     13.68 o 
   1   4   3     2614.51     2630.23     30.49 o 
   2   4   3      719.32      729.08     11.98 o 
   3   4   3      427.81      429.85     14.67 o 
   4   4   3     1687.12     1650.19     34.22 o 
   5   4   3      364.13      356.84     17.17 o 
   6   4   3      142.59      168.51     19.47 o 
   7   4   3      327.36      363.23     38.47 o 
  -9   5   3       23.44        2.77     14.01 o 
  -8   5   3        1.68       22.52     12.95 o 
  -7   5   3        6.45       -2.75      8.16 o 
  -6   5   3       88.71       84.53      8.26 o 
  -5   5   3      283.43      288.25     12.32 o 
  -4   5   3       33.55       30.30      4.48 o 
  -3   5   3       82.05       86.44      5.26 o 
  -2   5   3     2557.77     2717.12     28.88 o 
  -1   5   3      713.21      733.59     10.84 o 
   0   5   3     1166.41     1219.44     16.69 o 
   1   5   3       13.00        9.72      3.42 o 
   2   5   3      351.08      368.63      9.93 o 
   3   5   3        4.52        0.58      3.66 o 
   4   5   3       68.34       65.79      8.21 o 
   5   5   3      442.96      435.52     18.45 o 
   6   5   3       23.20        2.56     11.61 o 
   7   5   3        7.15       12.28     15.85 o 
  -9   6   3       18.15        5.96     13.65 o 
  -8   6   3      574.39      568.59     27.06 o 
  -7   6   3      546.23      536.15     20.43 o 
  -6   6   3      151.40      159.96     10.36 o 
  -5   6   3      731.74      727.53     15.01 o 
  -4   6   3      859.93      817.29     14.97 o 
  -3   6   3      418.88      389.25      8.27 o 
  -2   6   3     6082.68     5842.61     62.46 o 
  -1   6   3      124.89      116.78      4.94 o 
   0   6   3      315.48      314.40      7.45 o 
   1   6   3     4906.15     4859.14     53.95 o 
   2   6   3     1062.48      975.36     15.99 o 
   3   6   3      213.16      194.90     10.25 o 
   4   6   3     1062.91     1057.41     22.44 o 
   5   6   3       22.84       39.49     10.15 o 
   6   6   3      238.87      242.25     17.32 o 
   7   6   3      484.08      510.79     31.81 o 
  -9   7   3        2.20        0.31     13.29 o 
  -8   7   3        7.89       14.26     10.65 o 
  -7   7   3      122.45      107.90     12.27 o 
  -6   7   3       65.98       66.03      8.49 o 
  -5   7   3       18.43       28.92      6.98 o 
  -4   7   3       44.20       43.21      5.38 o 
  -3   7   3       11.05       10.07      2.30 o 
  -2   7   3      132.99      145.11      9.66 o 
  -1   7   3      311.79      354.37      7.79 o 
   0   7   3      380.56      388.90      8.43 o 
   1   7   3      715.49      766.42     23.74 o 
   2   7   3       11.98        5.54      4.92 o 
   3   7   3       35.84       33.12      7.56 o 
   4   7   3        0.06        2.14      4.29 o 
   5   7   3        3.72        0.85      8.54 o 
   6   7   3       26.07        8.60     10.43 o 
   7   7   3       23.83       28.87     15.65 o 
  -9   8   3        1.25        3.62     21.50 o 
  -8   8   3      198.69      193.75     16.04 o 
  -7   8   3      206.69      212.16     15.29 o 
  -6   8   3        3.11        7.11      6.95 o 
  -5   8   3     2072.21     2054.77     29.31 o 
  -4   8   3      641.12      669.33     15.78 o 
  -3   8   3      926.93      922.36     13.75 o 
  -2   8   3     2656.48     2666.66     32.49 o 
  -1   8   3     1518.55     1496.66     18.83 o 
   0   8   3      199.43      210.50      6.07 o 
   1   8   3     1684.52     1618.66     22.84 o 
   2   8   3      187.63      215.74     10.16 o 
   3   8   3      565.46      610.25     16.69 o 
   4   8   3      928.75      876.08     20.84 o 
   5   8   3      122.61      100.40     12.58 o 
   6   8   3      190.30      174.93     15.87 o 
   7   8   3      171.15      180.42     25.71 o 
  -9   9   3       82.05       97.15     25.79 o 
  -8   9   3        1.71        9.29     10.68 o 
  -7   9   3       56.38       63.09     10.90 o 
  -6   9   3       18.42       15.23      8.93 o 
  -5   9   3      164.29      159.81     10.61 o 
  -4   9   3     1181.49     1161.89     29.53 o 
  -3   9   3      851.87      872.80     13.70 o 
  -2   9   3      281.27      318.04      8.07 o 
  -1   9   3     1425.10     1450.38     18.71 o 
   0   9   3      260.19      263.92      9.07 o 
   1   9   3       28.60       31.43      4.89 o 
   2   9   3      431.78      398.56     13.18 o 
   3   9   3      855.74      811.62     19.58 o 
   4   9   3       41.92       25.87      7.64 o 
   5   9   3      459.49      437.53     19.88 o 
   6   9   3      221.72      233.84     17.76 o 
   7   9   3        2.42       -2.45     11.09 o 
  -9  10   3        2.04       31.71     21.00 o 
  -8  10   3       12.65       25.30     11.15 o 
  -7  10   3       30.15       59.35     11.39 o 
  -6  10   3        0.03        2.32      7.06 o 
  -5  10   3     1080.36     1105.97     20.23 o 
  -4  10   3      199.82      205.26      9.35 o 
  -3  10   3       77.10       94.13      5.79 o 
  -2  10   3       42.90       34.27      4.20 o 
  -1  10   3      538.08      536.85     10.65 o 
   0  10   3      617.58      660.57     15.03 o 
   1  10   3     1393.72     1381.07     23.38 o 
   2  10   3       24.53       26.19      6.54 o 
   3  10   3      100.87       98.48      9.06 o 
   4  10   3      244.86      218.07     12.60 o 
   5  10   3       85.73       72.56     12.12 o 
   6  10   3      155.08      158.96     31.70 o 
   7  10   3       31.70       30.17     13.44 o 
  -9  11   3       32.02       52.90     23.72 o 
  -8  11   3       23.12        0.78     13.73 o 
  -7  11   3      142.00      135.96     13.74 o 
  -6  11   3      615.32      653.35     18.83 o 
  -5  11   3       10.64        5.26      5.60 o 
  -4  11   3      982.29      957.28     18.15 o 
  -3  11   3      686.64      715.02     13.03 o 
  -2  11   3        1.46        1.13      3.70 o 
  -1  11   3     1701.87     1674.05     21.64 o 
   0  11   3     1321.15     1312.77     21.12 o 
   1  11   3      210.94      204.36      9.03 o 
   2  11   3     1573.80     1508.08     27.56 o 
   3  11   3      943.16      885.81     21.13 o 
   4  11   3        4.60       17.79      7.79 o 
   5  11   3      350.28      322.44     16.01 o 
   6  11   3      229.13      219.21     18.02 o 
   7  11   3       35.71       35.78     13.84 o 
  -8  12   3        2.10        3.50     14.19 o 
  -7  12   3        3.27       18.90     10.19 o 
  -6  12   3        3.20        7.99      7.62 o 
  -5  12   3      188.09      187.65     10.76 o 
  -4  12   3        6.27       10.75      5.84 o 
  -3  12   3        0.03        4.94      4.17 o 
  -2  12   3      185.89      185.90      7.72 o 
  -1  12   3        2.19        1.07      3.84 o 
   0  12   3        7.02        5.59      4.80 o 
   1  12   3      161.06      159.97      9.39 o 
   2  12   3       30.89       32.08      6.99 o 
   3  12   3      191.58      210.90     17.19 o 
   4  12   3      122.25      111.13     15.06 o 
   5  12   3        2.92        3.23      8.52 o 
   6  12   3        2.44        4.35     11.55 o 
  -8  13   3       70.94       30.94     16.29 o 
  -7  13   3       39.52       63.52     12.15 o 
  -6  13   3      621.29      609.56     18.99 o 
  -5  13   3      115.95      109.31     11.71 o 
  -4  13   3      858.06      886.33     18.26 o 
  -3  13   3      929.43      963.16     16.42 o 
  -2  13   3      182.40      174.40      8.47 o 
  -1  13   3      226.64      242.08      9.93 o 
   0  13   3     2256.76     2253.27     31.57 o 
   1  13   3      185.37      180.82      9.31 o 
   2  13   3     1313.06     1324.23     30.91 o 
   3  13   3      141.15      163.81     11.62 o 
   4  13   3       39.98       32.89      9.29 o 
   5  13   3      425.27      413.89     18.20 o 
   6  13   3      216.62      204.36     19.36 o 
  -8  14   3        6.38      -12.79     14.36 o 
  -7  14   3       22.31       32.18     12.15 o 
  -6  14   3       15.92       12.96      8.52 o 
  -5  14   3      383.23      385.94     15.48 o 
  -4  14   3       16.81       13.44      6.10 o 
  -3  14   3       74.93       73.28      6.44 o 
  -2  14   3      293.90      289.33      9.53 o 
  -1  14   3      247.27      243.96     10.38 o 
   0  14   3        0.44        4.53      5.36 o 
   1  14   3      232.32      241.81     13.58 o 
   2  14   3       65.52       62.55     11.44 o 
   3  14   3       28.51       33.68      8.47 o 
   4  14   3      118.67      107.19     11.28 o 
   5  14   3       97.19      108.13     12.70 o 
   6  14   3        0.12      -11.30     11.30 o 
  -8  15   3        0.49       19.02     25.26 o 
  -7  15   3       98.13      113.80     14.98 o 
  -6  15   3      200.49      213.46     14.20 o 
  -5  15   3       60.51       40.63      8.74 o 
  -4  15   3       21.50       13.72      6.40 o 
  -3  15   3      548.37      521.91     14.49 o 
  -2  15   3       20.50       16.64      5.36 o 
  -1  15   3      690.37      663.11     17.93 o 
   0  15   3      309.30      319.58     15.96 o 
   1  15   3      290.14      286.99     13.25 o 
   2  15   3       76.98       92.09     12.74 o 
   3  15   3      438.73      422.66     16.77 o 
   4  15   3       47.32       40.09      9.53 o 
   5  15   3      190.26      216.00     15.19 o 
   6  15   3       26.17       19.87     12.54 o 
  -8  16   3       96.38       71.02     19.98 o 
  -7  16   3       13.67       22.74     12.04 o 
  -6  16   3        4.03        3.55     11.35 o 
  -5  16   3      127.51      147.43     12.12 o 
  -4  16   3       81.34       82.40     12.86 o 
  -3  16   3      190.30      211.10     11.66 o 
  -2  16   3      589.76      570.59     13.51 o 
  -1  16   3      109.09      103.06      8.41 o 
   0  16   3      464.32      455.06     14.00 o 
   1  16   3      100.83      112.59     12.96 o 
   2  16   3      405.67      410.79     16.07 o 
   3  16   3      132.50      139.66     12.20 o 
   4  16   3      280.01      262.99     27.43 o 
   5  16   3       21.12       -4.27     10.76 o 
   6  16   3       41.15       37.30     14.30 o 
  -7  17   3       12.56       11.84     12.70 o 
  -6  17   3        4.18       14.10     11.33 o 
  -5  17   3       20.62        1.16      8.37 o 
  -4  17   3       13.49       15.11      6.87 o 
  -3  17   3      284.03      305.98     14.48 o 
  -2  17   3        5.23       -2.47      5.80 o 
  -1  17   3       68.64       54.99      7.63 o 
   0  17   3       36.46       43.70      7.40 o 
   1  17   3       88.56       99.55     10.47 o 
   2  17   3       37.96       29.57      8.69 o 
   3  17   3      284.52      292.28     15.66 o 
   4  17   3        8.53       -4.10      8.99 o 
   5  17   3       52.42       60.20     12.03 o 
  -7  18   3       19.06       -4.86     12.73 o 
  -6  18   3       35.63       27.90     12.43 o 
  -5  18   3      110.76      121.43     12.10 o 
  -4  18   3      121.20      140.06     13.91 o 
  -3  18   3       66.33       87.10     13.09 o 
  -2  18   3      254.30      291.69     12.58 o 
  -1  18   3       22.34       18.89      7.00 o 
   0  18   3      227.40      229.38     11.85 o 
   1  18   3      467.96      476.12     17.76 o 
   2  18   3      297.86      300.22     15.61 o 
   3  18   3       93.70      102.39     11.96 o 
   4  18   3      243.26      267.79     16.81 o 
   5  18   3       46.86       61.74     17.47 o 
  -7  19   3       14.60       17.05     13.73 o 
  -6  19   3       13.53        2.45     12.46 o 
  -5  19   3        3.31       17.42     11.78 o 
  -4  19   3       19.26        6.31      8.98 o 
  -3  19   3      191.33      193.11     13.06 o 
  -2  19   3       36.85       34.94      7.61 o 
  -1  19   3       16.35       10.93      6.83 o 
   0  19   3       44.64       59.40      8.34 o 
   1  19   3       50.38       39.55      9.17 o 
   2  19   3        3.15       10.01      8.59 o 
   3  19   3       62.99       44.72     11.01 o 
   4  19   3        7.46       -5.81      9.22 o 
   5  19   3        1.05       -8.17     10.35 o 
  -6  20   3       24.76       12.85     12.44 o 
  -5  20   3       40.64       26.75     12.27 o 
  -4  20   3       15.44        8.48      9.28 o 
  -3  20   3       30.08       41.86      9.72 o 
  -2  20   3      222.04      234.48     12.42 o 
  -1  20   3      155.90      172.40     12.67 o 
   0  20   3       11.68       21.98      9.12 o 
   1  20   3      252.21      238.72     15.30 o 
   2  20   3       65.62       57.74     11.02 o 
   3  20   3       84.05       87.89     11.76 o 
   4  20   3      109.29      144.31     23.03 o 
  -6  21   3       19.81       19.42     14.03 o 
  -5  21   3        0.75        0.26     13.89 o 
  -4  21   3        0.90      -10.90     10.90 o 
  -3  21   3      152.60      156.72     13.16 o 
  -2  21   3       33.11       30.95      9.35 o 
  -1  21   3       64.50       46.94      8.63 o 
   0  21   3       42.06       51.65     10.28 o 
   1  21   3       88.53       86.81     26.56 o 
   2  21   3        0.99        0.34      8.89 o 
   3  21   3       58.35       73.66     12.27 o 
   4  21   3        1.55       -0.50     10.38 o 
  -6  22   3        0.03        4.94     15.68 o 
  -5  22   3       90.18      102.29     15.81 o 
  -4  22   3       38.11       14.05     14.83 o 
  -3  22   3        1.75       -1.95      9.33 o 
  -2  22   3       68.70       76.76     10.83 o 
  -1  22   3       43.39       36.99      8.54 o 
   0  22   3        0.58        0.28      9.27 o 
   1  22   3      102.54      118.83     20.97 o 
   2  22   3        0.25       -9.17      9.17 o 
   3  22   3        1.45       12.25     11.02 o 
   4  22   3       70.85       85.40     29.08 o 
  -5  23   3        2.74        7.70     16.71 o 
  -4  23   3       90.13       79.37     18.53 o 
  -3  23   3       11.43       12.74      9.99 o 
  -2  23   3       19.96       14.67     12.10 o 
  -1  23   3       46.77       56.36      9.64 o 
   0  23   3      102.21       90.33     12.45 o 
   1  23   3        1.59       -0.16      9.60 o 
   2  23   3       88.61      106.02     16.68 o 
   3  23   3       56.42       44.38     11.95 o 
  -5  24   3       14.26       37.79     23.92 o 
  -4  24   3       23.12        4.42     16.68 o 
  -3  24   3        0.02        7.85     15.06 o 
  -2  24   3       14.51        5.99     11.57 o 
  -1  24   3        2.45       14.80      8.87 o 
   0  24   3        5.82       -8.35      9.60 o 
   1  24   3       27.73       21.16     11.19 o 
   2  24   3       15.15       22.38     11.61 o 
  -4  25   3       75.56       76.53     20.27 o 
  -3  25   3       14.47       23.96     16.44 o 
  -2  25   3        9.86       14.62     10.98 o 
  -1  25   3       35.01       69.01     11.83 o 
   0  25   3       46.91       50.55     13.67 o 
   1  25   3       19.89       31.09     11.78 o 
   2  25   3      105.66      105.53     14.62 o 
  -3  26   3        2.46       -9.49     16.05 o 
  -2  26   3        1.89       10.47     13.51 o 
  -1  26   3        0.88       -3.99     12.29 o 
   0  26   3        6.62       -6.29     12.38 o 
   1  26   3        3.78        5.04     11.75 o 
  -9   0   4       29.34       38.95     22.91 o 
  -8   0   4      231.39      188.85     27.39 o 
  -7   0   4      172.27      186.87     17.02 o 
  -6   0   4       27.39       37.69     13.42 o 
  -5   0   4      494.31      483.90     20.10 o 
  -4   0   4     2348.34     2433.20     50.97 o 
  -3   0   4       66.83       75.38      5.20 o 
  -2   0   4    10375.25    10415.88    185.29 o 
  -1   0   4     1757.18     1669.05     28.16 o 
   0   0   4       24.86       26.84      5.70 o 
   1   0   4     3905.20     4051.22     72.56 o 
   2   0   4     1789.91     1932.84     42.43 o 
   3   0   4      111.98      100.81     20.02 o 
   4   0   4     1965.78     2008.04     73.16 o 
   5   0   4      145.68      175.88     27.85 o 
   6   0   4       86.64       68.01     24.19 o 
  -9   1   4        3.76        3.16     14.35 o 
  -8   1   4       22.01       47.16     13.89 o 
  -7   1   4        0.08        3.53      7.93 o 
  -6   1   4        2.45        8.98      6.42 o 
  -5   1   4      446.78      448.67     19.46 o 
  -4   1   4      185.16      167.06      9.13 o 
  -3   1   4      972.81      964.77     15.15 o 
  -2   1   4      720.92      720.39     16.37 o 
  -1   1   4      313.67      338.92      8.52 o 
   0   1   4       58.60       63.27      4.56 o 
   1   1   4      247.62      249.93      7.41 o 
   2   1   4      277.76      286.84     13.75 o 
   3   1   4      341.54      333.33     28.42 o 
   4   1   4      289.94      268.44     20.20 o 
   5   1   4        2.18        4.20     25.65 o 
   6   1   4        7.46        6.03     13.92 o 
   7   1   4        7.89       -1.85     15.82 o 
  -9   2   4        7.22       18.46     14.97 o 
  -8   2   4      113.44      103.77     16.92 o 
  -7   2   4      213.28      194.66     12.07 o 
  -6   2   4       92.04       80.20      8.41 o 
  -5   2   4      599.20      578.22     16.87 o 
  -4   2   4     1259.74     1208.81     22.26 o 
  -3   2   4      183.70      189.01      6.96 o 
  -2   2   4     3646.05     3610.95     43.44 o 
  -1   2   4     1384.65     1386.05     17.38 o 
   0   2   4       34.69       37.17      3.66 o 
   1   2   4     4014.41     4094.52     46.60 o 
   2   2   4     1614.38     1665.97     23.73 o 
   3   2   4      271.73      306.22     15.50 o 
   4   2   4      557.35      603.58     27.20 o 
   5   2   4      223.41      277.39     23.06 o 
   6   2   4       94.10       77.69     17.37 o 
   7   2   4      187.55      164.99     23.32 o 
  -9   3   4       18.53       22.93     14.86 o 
  -8   3   4       89.84       93.09     13.05 o 
  -7   3   4       53.87       54.45      8.56 o 
  -6   3   4      310.67      278.55     16.24 o 
  -5   3   4     1311.95     1295.90     24.25 o 
  -4   3   4       29.83       39.96      7.36 o 
  -3   3   4     1143.83     1104.91     17.13 o 
  -2   3   4       13.64       23.13      3.30 o 
  -1   3   4      652.79      652.98     13.32 o 
   0   3   4     1678.14     1671.49     20.33 o 
   1   3   4      526.60      488.87      9.76 o 
   2   3   4      622.83      611.76     17.11 o 
   3   3   4     1256.65     1225.31     30.41 o 
   4   3   4      415.21      366.92     18.64 o 
   5   3   4       56.25       69.64     15.17 o 
   6   3   4      163.91      133.99     20.02 o 
   7   3   4        2.41       11.72     17.67 o 
  -9   4   4        1.18       -6.60     15.17 o 
  -8   4   4       40.02       24.78     10.82 o 
  -7   4   4      187.64      184.63     14.23 o 
  -6   4   4       25.21       34.58     13.00 o 
  -5   4   4      191.35      192.62     10.61 o 
  -4   4   4      201.50      184.28      7.86 o 
  -3   4   4        1.32        2.83      5.55 o 
  -2   4   4       17.43       21.29      3.32 o 
  -1   4   4     2853.78     2869.64     31.03 o 
   0   4   4        3.08       10.86      3.44 o 
   1   4   4      671.55      721.45     11.83 o 
   2   4   4       18.77       26.59      5.82 o 
   3   4   4      161.68      159.37     17.99 o 
   4   4   4      508.69      499.31     19.15 o 
   5   4   4      111.70       83.89     16.32 o 
   6   4   4        9.57        8.94     25.22 o 
   7   4   4       68.87       55.51     26.29 o 
  -9   5   4       60.20       46.74     16.71 o 
  -8   5   4      233.44      263.69     18.25 o 
  -7   5   4       31.05       26.60      9.29 o 
  -6   5   4      346.43      359.87     27.34 o 
  -5   5   4       60.18       51.35      8.21 o 
  -4   5   4      109.25      109.00      6.68 o 
  -3   5   4     2383.12     2356.21     30.28 o 
  -2   5   4     3587.78     3565.68     41.06 o 
  -1   5   4     1573.46     1602.16     19.88 o 
   0   5   4     4718.45     4636.68     51.56 o 
   1   5   4       52.80       66.25      5.65 o 
   2   5   4      474.86      432.16     13.45 o 
   3   5   4     1314.23     1241.64     42.54 o 
   4   5   4      116.28       88.83     11.16 o 
   5   5   4      529.44      492.23     45.30 o 
   6   5   4      432.56      433.22     28.72 o 
  -9   6   4        0.02       -3.92     14.21 o 
  -8   6   4       50.08       55.52     12.17 o 
  -7   6   4        3.38       12.38      9.29 o 
  -6   6   4        2.86       -0.96      6.35 o 
  -5   6   4        1.21        2.11      6.46 o 
  -4   6   4      122.91      138.77      8.78 o 
  -3   6   4       13.12       17.75      4.36 o 
  -2   6   4      970.82     1016.80     21.29 o 
  -1   6   4       37.39       43.93      4.05 o 
   0   6   4      265.67      273.17     11.25 o 
   1   6   4       26.53       27.91      4.85 o 
   2   6   4       10.07       10.95      6.02 o 
   3   6   4       28.53       21.52      7.75 o 
   4   6   4       57.99       56.57     15.28 o 
   5   6   4        4.92        5.05     10.03 o 
   6   6   4       19.39       37.14     15.47 o 
  -9   7   4       15.59       22.93     14.98 o 
  -8   7   4        4.42        6.33     10.50 o 
  -7   7   4        7.19        2.36      8.65 o 
  -6   7   4      434.71      446.71     20.85 o 
  -5   7   4      182.10      185.36     10.85 o 
  -4   7   4      212.93      201.44      8.83 o 
  -3   7   4     2149.08     2069.40     28.10 o 
  -2   7   4     1809.55     1876.98     22.81 o 
  -1   7   4      599.25      604.69     11.04 o 
   0   7   4     3043.71     3047.90     42.33 o 
   1   7   4      124.80      116.51      7.23 o 
   2   7   4     1368.19     1311.44     24.86 o 
   3   7   4     1560.22     1533.91     33.24 o 
   4   7   4      563.31      486.84     19.64 o 
   5   7   4      453.84      446.35     20.94 o 
   6   7   4      196.04      175.74     29.84 o 
  -9   8   4        1.70       -4.77     14.43 o 
  -8   8   4       44.92       28.89     13.01 o 
  -7   8   4       34.88       44.93     10.91 o 
  -6   8   4        5.24        9.43      7.01 o 
  -5   8   4      621.75      609.85     14.57 o 
  -4   8   4      121.73      140.78      8.13 o 
  -3   8   4      123.66      116.66      7.15 o 
  -2   8   4        3.23        8.21      3.62 o 
  -1   8   4      324.25      333.24      8.69 o 
   0   8   4       35.99       38.58      5.02 o 
   1   8   4      655.37      678.77     14.30 o 
   2   8   4       88.81       88.58      9.66 o 
   3   8   4        0.89        1.46      6.61 o 
   4   8   4      343.60      303.81     18.93 o 
   5   8   4       34.64       45.40     11.68 o 
   6   8   4        0.02      -16.01     16.01 o 
  -9   9   4       30.42       47.34     16.51 o 
  -8   9   4        4.47       18.19     11.13 o 
  -7   9   4       50.01       35.64     12.75 o 
  -6   9   4      311.74      306.10     13.63 o 
  -5   9   4      301.41      294.28     11.47 o 
  -4   9   4      145.33      132.91      8.27 o 
  -3   9   4      491.70      509.95     12.63 o 
  -2   9   4      184.91      195.68      7.51 o 
  -1   9   4      532.65      534.73     10.84 o 
   0   9   4     1391.09     1388.20     21.84 o 
   1   9   4     1384.87     1364.53     21.88 o 
   2   9   4      769.80      769.57     18.88 o 
   3   9   4      454.65      470.96     16.03 o 
   4   9   4        3.29        6.77      7.91 o 
   5   9   4      360.82      367.00     27.55 o 
   6   9   4       94.41       80.75     14.48 o 
  -9  10   4        0.70        0.31     14.91 o 
  -8  10   4       11.01       -9.54      9.54 o 
  -7  10   4      140.43      149.50     23.32 o 
  -6  10   4       49.71       82.78     11.82 o 
  -5  10   4       77.34       83.08      8.13 o 
  -4  10   4      424.00      427.17     19.12 o 
  -3  10   4        3.59        3.91      4.89 o 
  -2  10   4      190.47      201.79      7.96 o 
  -1  10   4     1330.64     1359.72     21.79 o 
   0  10   4        1.28        6.80      4.95 o 
   1  10   4      634.16      598.17     16.47 o 
   2  10   4      518.51      534.74     16.44 o 
   3  10   4       56.40       53.25      8.64 o 
   4  10   4      469.61      438.55     25.20 o 
   5  10   4      230.77      212.50     17.02 o 
   6  10   4       66.17       71.52     14.48 o 
  -9  11   4       11.02      -10.12     15.39 o 
  -8  11   4       22.52       35.15     12.58 o 
  -7  11   4        0.00        7.94      9.63 o 
  -6  11   4       27.19        7.93     11.27 o 
  -5  11   4      118.67      124.69     10.41 o 
  -4  11   4       19.91       26.11      6.19 o 
  -3  11   4      187.47      186.57      9.02 o 
  -2  11   4       14.44       18.89      4.64 o 
  -1  11   4       32.48       36.31      5.85 o 
   0  11   4      381.78      398.72     15.10 o 
   1  11   4       73.15       83.50      8.51 o 
   2  11   4      212.03      195.85     11.82 o 
   3  11   4       13.79        2.32      7.25 o 
   4  11   4       55.66       58.54     10.33 o 
   5  11   4       43.06       47.16     12.53 o 
   6  11   4       16.06       11.04     12.61 o 
  -8  12   4       92.49       77.68     14.11 o 
  -7  12   4      140.02      155.91     15.09 o 
  -6  12   4        8.03       13.47     11.88 o 
  -5  12   4       16.54       14.64      6.46 o 
  -4  12   4      828.64      818.78     17.82 o 
  -3  12   4        2.14        0.32      3.84 o 
  -2  12   4      727.35      760.16     18.09 o 
  -1  12   4     1785.58     1809.04     27.29 o 
   0  12   4       19.79       23.31      6.79 o 
   1  12   4     1028.35     1026.03     22.65 o 
   2  12   4      643.97      616.76     18.01 o 
   3  12   4       18.54       15.02      7.74 o 
   4  12   4      445.95      411.74     21.50 o 
   5  12   4      114.07       96.87     13.95 o 
   6  12   4       41.16       46.36     17.01 o 
  -8  13   4       30.46       37.22     12.71 o 
  -7  13   4        2.35        1.49     10.31 o 
  -6  13   4        9.11       18.74     10.02 o 
  -5  13   4        0.35       -5.11      6.07 o 
  -4  13   4       26.37       28.72      6.60 o 
  -3  13   4        9.89        9.82      4.77 o 
  -2  13   4       11.22        8.51      5.68 o 
  -1  13   4        0.07        9.16      5.66 o 
   0  13   4      237.61      224.14     10.57 o 
   1  13   4      390.08      389.38     15.41 o 
   2  13   4        5.16       13.79      7.48 o 
   3  13   4        0.31       -3.47     11.30 o 
   4  13   4       30.53       37.86      9.78 o 
   5  13   4        8.98       11.60     11.60 o 
  -8  14   4        9.70        4.28     15.62 o 
  -7  14   4       25.42       12.20     11.29 o 
  -6  14   4        1.07       -6.16      7.76 o 
  -5  14   4      262.50      279.71     12.21 o 
  -4  14   4      693.16      667.10     16.73 o 
  -3  14   4       25.22       31.07      6.70 o 
  -2  14   4      584.76      633.18     17.93 o 
  -1  14   4      623.00      602.46     17.00 o 
   0  14   4      106.43       92.19      8.19 o 
   1  14   4      823.81      811.22     34.74 o 
   2  14   4      676.28      685.18     20.96 o 
   3  14   4       70.91       69.48     10.20 o 
   4  14   4      369.82      359.00     17.18 o 
   5  14   4       46.86       32.98     12.97 o 
  -8  15   4        6.43        0.88     15.01 o 
  -7  15   4       11.84       -6.07     11.27 o 
  -6  15   4       40.73       28.51      9.87 o 
  -5  15   4       50.32       69.36      8.33 o 
  -4  15   4        2.12        3.72      6.28 o 
  -3  15   4      136.96      150.14      9.64 o 
  -2  15   4       34.79       30.96      7.71 o 
  -1  15   4        5.08       14.36      6.31 o 
   0  15   4      248.19      220.91     13.57 o 
   1  15   4      274.42      296.26     14.52 o 
   2  15   4      360.39      377.26     46.27 o 
   3  15   4      107.70      115.81     11.90 o 
   4  15   4       67.76       75.91     11.62 o 
   5  15   4        6.01       -2.79     13.38 o 
  -8  16   4        0.45       14.09     16.66 o 
  -7  16   4       45.83       24.59     12.41 o 
  -6  16   4       26.89       20.72      9.26 o 
  -5  16   4      163.40      165.37     12.67 o 
  -4  16   4       93.21       96.81     12.45 o 
  -3  16   4        4.29        1.38      7.25 o 
  -2  16   4      621.02      650.18     19.90 o 
  -1  16   4      181.53      194.06     14.03 o 
   0  16   4       18.26       10.47      7.55 o 
   1  16   4      313.50      310.50     15.13 o 
   2  16   4       78.62       79.17     12.09 o 
   3  16   4      157.12      158.02     13.76 o 
   4  16   4      129.58      147.38     15.16 o 
   5  16   4        8.78       25.24     11.16 o 
  -7  17   4        0.74      -14.07     14.07 o 
  -6  17   4       77.06       87.22     11.95 o 
  -5  17   4       16.98       14.78      8.93 o 
  -4  17   4        3.12       -1.76      6.89 o 
  -3  17   4      386.38      423.98     24.41 o 
  -2  17   4      238.57      253.75     15.89 o 
  -1  17   4      194.38      212.09     11.54 o 
   0  17   4      226.34      218.00     13.20 o 
   1  17   4       33.29       31.46      9.01 o 
   2  17   4       96.00       83.39     10.80 o 
   3  17   4      266.84      273.38     20.94 o 
   4  17   4        3.09        6.20     14.19 o 
  -7  18   4       13.71       16.78     16.28 o 
  -6  18   4        1.85       12.75      9.81 o 
  -5  18   4       17.12       16.44      9.46 o 
  -4  18   4        5.84       13.37      8.52 o 
  -3  18   4       55.32       78.18     10.20 o 
  -2  18   4       21.86        7.96      8.13 o 
  -1  18   4        0.19        2.72      6.95 o 
   0  18   4       34.55       14.92      8.63 o 
   1  18   4       77.78       71.89     10.91 o 
   2  18   4       17.70       13.54      9.05 o 
   3  18   4        1.09       16.18      9.78 o 
   4  18   4        5.39       15.84     10.87 o 
  -7  19   4        6.41      -14.70     16.80 o 
  -6  19   4       61.49       36.68     13.44 o 
  -5  19   4       61.46       61.05     10.95 o 
  -4  19   4        5.78        8.00      9.06 o 
  -3  19   4      351.78      365.92     16.61 o 
  -2  19   4      101.52      122.16     11.86 o 
  -1  19   4      108.19      118.10     10.13 o 
   0  19   4      375.53      377.99     16.77 o 
   1  19   4        7.61        9.04      8.80 o 
   2  19   4       98.43       85.84     15.15 o 
   3  19   4      268.44      236.81     16.45 o 
   4  19   4        0.42        4.14     12.04 o 
  -6  20   4       17.28       -2.04     13.05 o 
  -5  20   4       27.68       19.10     11.41 o 
  -4  20   4       22.58       10.05      9.16 o 
  -3  20   4        7.91       10.07      9.01 o 
  -2  20   4       10.43        5.53      8.83 o 
  -1  20   4       37.81       30.37      9.39 o 
   0  20   4        0.20       12.41      9.03 o 
   1  20   4       40.97       38.84     12.63 o 
   2  20   4       75.48       75.82     11.85 o 
   3  20   4        1.29       16.90     10.50 o 
  -6  21   4       16.82        6.74     15.50 o 
  -5  21   4       52.97       44.44     19.82 o 
  -4  21   4       33.14       33.39     12.37 o 
  -3  21   4      132.64      177.16     14.31 o 
  -2  21   4       31.47       21.47      9.72 o 
  -1  21   4       61.84       69.62     11.17 o 
   0  21   4      219.10      215.50     15.20 o 
   1  21   4       18.38        7.01     10.00 o 
   2  21   4      117.27      112.56     13.42 o 
   3  21   4       72.98       88.02     13.18 o 
  -5  22   4       55.64       25.84     38.10 o 
  -4  22   4       11.57        7.57     11.80 o 
  -3  22   4       20.40        6.81     10.13 o 
  -2  22   4      119.02      139.77     13.61 o 
  -1  22   4      101.17      118.31     15.09 o 
   0  22   4        8.16       15.94     10.19 o 
   1  22   4       60.73       73.77     13.86 o 
   2  22   4       33.19       43.36     16.81 o 
   3  22   4        4.58       -4.59     16.22 o 
  -5  23   4       26.28       27.94     18.24 o 
  -4  23   4        5.94       12.13     13.92 o 
  -3  23   4        2.56        0.63     11.36 o 
  -2  23   4        0.22        0.18      9.79 o 
  -1  23   4       19.47        6.18     11.32 o 
   0  23   4      116.97      113.48     13.64 o 
   1  23   4       12.53       12.71     12.45 o 
   2  23   4        2.90        2.45     10.91 o 
  -4  24   4       44.69       73.65     19.23 o 
  -3  24   4        1.36        8.11     10.85 o 
  -2  24   4       83.27       86.39     14.43 o 
  -1  24   4       13.84       18.90     12.42 o 
   0  24   4        1.41        3.38     10.76 o 
   1  24   4      111.03      122.44     14.44 o 
  -3  25   4        0.05       12.33     11.36 o 
  -2  25   4        9.08       20.49     11.48 o 
  -1  25   4        3.38        6.05     13.56 o 
   0  25   4        3.47       11.69     13.57 o 
  -9   1   5        3.19        2.10     16.96 o 
  -8   1   5      106.04      109.96     13.69 o 
  -7   1   5       12.39        7.79      7.63 o 
  -6   1   5       96.88       92.57      9.36 o 
  -5   1   5      212.50      220.26     11.61 o 
  -4   1   5       30.68       16.44      5.99 o 
  -3   1   5      835.51      772.50     17.43 o 
  -2   1   5      351.83      367.52      8.73 o 
  -1   1   5       54.02       59.05      5.23 o 
   0   1   5      664.23      671.04     16.15 o 
   1   1   5      598.21      599.74     11.95 o 
   2   1   5       46.13       53.26      7.33 o 
   3   1   5     1555.02     1629.27     45.34 o 
   4   1   5      175.65      187.89     21.81 o 
   5   1   5       49.95       84.29     16.99 o 
   6   1   5      211.52      252.15     37.32 o 
  -9   2   5        8.73       11.52     15.41 o 
  -8   2   5       10.70       17.44     10.90 o 
  -7   2   5       62.24       50.26      8.83 o 
  -6   2   5        2.34       -3.29      6.39 o 
  -5   2   5       71.22       66.71      8.13 o 
  -4   2   5      146.80      139.19      9.18 o 
  -3   2   5      344.20      363.55     12.39 o 
  -2   2   5       52.16       54.83      4.50 o 
  -1   2   5      254.97      250.35      7.98 o 
   0   2   5       95.16      128.14      7.59 o 
   1   2   5       18.96       22.45      4.53 o 
   2   2   5      248.17      244.69     11.84 o 
   3   2   5       67.38       92.64     17.06 o 
   4   2   5       94.26       97.34     21.93 o 
   5   2   5       64.92       81.45     23.84 o 
   6   2   5        0.98        5.51     16.38 o 
  -9   3   5       57.72       41.16     27.42 o 
  -8   3   5       28.47       31.90     11.14 o 
  -7   3   5        0.24        5.04      8.67 o 
  -6   3   5      154.42      131.73     10.65 o 
  -5   3   5      232.03      224.89     12.86 o 
  -4   3   5       17.84        5.40      5.62 o 
  -3   3   5      530.09      504.38     14.31 o 
  -2   3   5      283.60      284.66      8.04 o 
  -1   3   5        5.92        3.34      3.45 o 
   0   3   5     1034.20     1039.45     19.16 o 
   1   3   5      158.85      186.82     10.41 o 
   2   3   5       74.27       81.70     19.54 o 
   3   3   5      124.99      105.69     15.02 o 
   4   3   5      230.61      211.45     29.49 o 
   5   3   5       39.15       52.79     17.40 o 
   6   3   5      168.67      181.59     23.25 o 
  -9   4   5       16.52       10.32     14.13 o 
  -8   4   5       21.93       34.36     11.64 o 
  -7   4   5      109.80       97.82     10.32 o 
  -6   4   5        4.04        9.28      6.96 o 
  -5   4   5      136.08      123.59      9.71 o 
  -4   4   5      399.58      407.36     13.58 o 
  -3   4   5      554.22      536.80     12.40 o 
  -2   4   5      868.03      788.35     19.07 o 
  -1   4   5      406.44      402.21      9.41 o 
   0   4   5      267.66      284.83     11.14 o 
   1   4   5      233.87      256.10     13.23 o 
   2   4   5      744.36      778.64     18.92 o 
   3   4   5       13.70        9.97      9.87 o 
   4   4   5      136.67      127.85     17.44 o 
   5   4   5      289.38      275.25     32.86 o 
   6   4   5       11.62       25.26     16.82 o 
  -9   5   5       18.14       15.05     14.65 o 
  -8   5   5       13.51       -9.43     16.05 o 
  -7   5   5        0.84       -7.36      9.96 o 
  -6   5   5      206.00      203.12     19.57 o 
  -5   5   5      120.63      127.22     12.62 o 
  -4   5   5        0.67       -3.25      5.55 o 
  -3   5   5       36.78       37.17      5.34 o 
  -2   5   5       36.72       46.97      6.64 o 
  -1   5   5       30.97       35.78      4.56 o 
   0   5   5      319.18      328.56     10.55 o 
   1   5   5       41.07       47.60      6.30 o 
   2   5   5        0.85        2.97      6.35 o 
   3   5   5        1.29        9.22      8.42 o 
   4   5   5       10.50       19.50     13.00 o 
   5   5   5        6.90       16.40     15.11 o 
   6   5   5       20.52       29.32     18.48 o 
  -9   6   5        0.70       -7.42     20.41 o 
  -8   6   5       47.22       20.96     16.62 o 
  -7   6   5      118.00      122.92     11.45 o 
  -6   6   5      264.70      296.95     22.99 o 
  -5   6   5      255.06      266.59     19.03 o 
  -4   6   5      596.64      609.34     17.58 o 
  -3   6   5       74.31       64.08      6.26 o 
  -2   6   5      341.53      333.23     10.16 o 
  -1   6   5      906.30      925.78     16.06 o 
   0   6   5       68.65       70.71      7.30 o 
   1   6   5      771.97      760.23     20.96 o 
   2   6   5      833.07      836.88     20.18 o 
   3   6   5        8.78        8.31      6.89 o 
   4   6   5      204.47      219.26     21.21 o 
   5   6   5      265.70      282.59     24.95 o 
   6   6   5        0.18        7.32     16.07 o 
  -9   7   5        1.18       -9.31     11.59 o 
  -8   7   5        0.21      -11.19     11.19 o 
  -7   7   5       41.85       36.17      9.02 o 
  -6   7   5       16.12       15.65      7.61 o 
  -5   7   5       54.91       38.03      8.92 o 
  -4   7   5       10.29        9.75      6.18 o 
  -3   7   5       34.63       40.55      5.85 o 
  -2   7   5        4.35        3.18      2.87 o 
  -1   7   5        0.05        0.23      4.58 o 
   0   7   5      114.18      117.94      8.81 o 
   1   7   5       10.79       18.59      6.73 o 
   2   7   5       10.38        6.87      7.03 o 
   3   7   5       39.35       51.49      8.70 o 
   4   7   5        5.48        3.85      9.82 o 
   5   7   5        8.45       20.00     14.95 o 
  -9   8   5       10.53        4.21     16.30 o 
  -8   8   5        9.51       22.90     11.86 o 
  -7   8   5      167.69      156.65     14.79 o 
  -6   8   5      112.46      100.81     10.30 o 
  -5   8   5      168.09      167.98     11.18 o 
  -4   8   5      231.42      241.10     15.45 o 
  -3   8   5       63.71       70.19      7.61 o 
  -2   8   5      564.37      553.29     17.79 o 
  -1   8   5      749.88      752.22     15.70 o 
   0   8   5        2.36        4.94      5.20 o 
   1   8   5      427.46      413.86     20.59 o 
   2   8   5      428.26      456.31     15.79 o 
   3   8   5        1.43        6.94      7.75 o 
   4   8   5      297.97      295.18     18.21 o 
   5   8   5      160.10      165.25     22.06 o 
  -9   9   5       26.36       33.07     14.03 o 
  -8   9   5       51.57       60.72     13.33 o 
  -7   9   5        2.66       -9.12      9.12 o 
  -6   9   5      262.57      244.23     14.77 o 
  -5   9   5      138.46      160.73     11.43 o 
  -4   9   5       15.62       10.75      5.71 o 
  -3   9   5      158.29      151.04     14.17 o 
  -2   9   5       26.45       32.46      5.60 o 
  -1   9   5        9.68       13.30      5.41 o 
   0   9   5      800.62      774.49     16.49 o 
   1   9   5      313.48      318.07     15.73 o 
   2   9   5        2.21        1.15      9.41 o 
   3   9   5       24.79       15.12      8.29 o 
   4   9   5        5.61       17.80     11.01 o 
   5   9   5       11.67       24.83     15.74 o 
  -9  10   5       62.68       55.53     28.79 o 
  -8  10   5        5.77       14.21     12.32 o 
  -7  10   5       52.76       45.17     12.03 o 
  -6  10   5      119.12      110.13     10.85 o 
  -5  10   5      105.13      104.40     11.81 o 
  -4  10   5      311.71      311.64     11.95 o 
  -3  10   5      326.21      347.73     11.63 o 
  -2  10   5       22.16       17.51      6.52 o 
  -1  10   5      217.37      200.95     10.90 o 
   0  10   5      157.75      155.42      9.21 o 
   1  10   5      111.76       95.49      9.44 o 
   2  10   5       86.49       92.64      9.99 o 
   3  10   5       14.71       17.54      8.85 o 
   4  10   5      149.58      164.76     15.35 o 
   5  10   5       57.83       47.74     13.33 o 
  -8  11   5       38.21       34.69     12.71 o 
  -7  11   5        3.42        4.13     10.10 o 
  -6  11   5      451.91      475.87     17.51 o 
  -5  11   5      105.99      115.53     10.53 o 
  -4  11   5       98.08       92.17     10.01 o 
  -3  11   5      548.49      544.31     14.34 o 
  -2  11   5      643.59      600.54     20.56 o 
  -1  11   5        1.79        5.57      5.89 o 
   0  11   5      372.87      399.27     12.89 o 
   1  11   5        5.85       20.78      7.36 o 
   2  11   5      106.64      113.15     14.56 o 
   3  11   5      302.92      309.61     15.46 o 
   4  11   5      272.68      250.24     19.65 o 
   5  11   5       16.88        2.49     11.85 o 
  -8  12   5        8.42       17.92     12.34 o 
  -7  12   5       22.98       19.09     17.77 o 
  -6  12   5        9.45       16.11      8.88 o 
  -5  12   5       56.96       64.24      9.48 o 
  -4  12   5        0.33       -2.44      6.08 o 
  -3  12   5        3.79        1.56      6.72 o 
  -2  12   5        2.49        3.76      6.85 o 
  -1  12   5       84.26       74.90      7.91 o 
   0  12   5       70.36       71.45      8.27 o 
   1  12   5        0.24       -0.34      7.02 o 
   2  12   5        7.74       12.11      8.12 o 
   3  12   5        0.43       12.98      8.70 o 
   4  12   5        0.37       -7.72     13.99 o 
   5  12   5        0.18       -2.69     12.06 o 
  -8  13   5       35.15       36.50     13.23 o 
  -7  13   5        1.08      -11.41     11.41 o 
  -6  13   5       69.73       73.83     10.47 o 
  -5  13   5       83.74      103.43     10.47 o 
  -4  13   5        3.08       -6.00      6.00 o 
  -3  13   5      430.11      434.97     15.88 o 
  -2  13   5      254.09      278.10     13.56 o 
  -1  13   5      303.17      306.14     17.30 o 
   0  13   5      166.42      177.79     11.92 o 
   1  13   5      195.61      189.03     12.87 o 
   2  13   5        6.47        9.89      8.45 o 
   3  13   5      343.21      323.97     16.41 o 
   4  13   5       50.89       53.94     14.01 o 
   5  13   5       51.68       56.78     17.82 o 
  -8  14   5        1.73       -3.03     15.53 o 
  -7  14   5       39.39       44.53     13.14 o 
  -6  14   5        9.36       -1.11     10.47 o 
  -5  14   5       44.03       46.29      9.40 o 
  -4  14   5        4.84        6.22      6.92 o 
  -3  14   5        3.20       10.93      7.35 o 
  -2  14   5       42.67       49.83      8.89 o 
  -1  14   5      380.74      365.97     15.95 o 
   0  14   5      127.40      122.18     11.19 o 
   1  14   5       23.42       15.81      8.27 o 
   2  14   5        5.60        1.38      9.65 o 
   3  14   5       21.30       38.79     10.14 o 
   4  14   5       18.92       13.93      9.75 o 
  -8  15   5        2.80        6.37     12.73 o 
  -7  15   5        0.04       16.24     12.58 o 
  -6  15   5        8.36       -1.83     14.76 o 
  -5  15   5       63.45       69.93     10.57 o 
  -4  15   5        3.21       10.55      8.11 o 
  -3  15   5       68.18       79.93     10.88 o 
  -2  15   5       10.80       16.43      8.11 o 
  -1  15   5       55.35       56.38      9.14 o 
   0  15   5       93.29       96.09     10.89 o 
   1  15   5      324.18      330.46     18.20 o 
   2  15   5       89.82       81.89     11.07 o 
   3  15   5      125.25      136.60     13.39 o 
   4  15   5       27.80       20.09     10.76 o 
  -7  16   5       74.93       57.20     15.00 o 
  -6  16   5        1.40       -1.33     10.76 o 
  -5  16   5       32.77       22.41      8.21 o 
  -4  16   5      178.16      157.41     12.62 o 
  -3  16   5        3.64        9.00      8.01 o 
  -2  16   5       46.34       57.28      9.83 o 
  -1  16   5      127.31      129.04     11.36 o 
   0  16   5       19.94       19.15      8.62 o 
   1  16   5      111.80      113.97     11.79 o 
   2  16   5       83.36       57.06     12.58 o 
   3  16   5       14.22       -7.25      9.82 o 
   4  16   5       10.81       23.03     11.48 o 
  -7  17   5        0.13      -11.74     11.74 o 
  -6  17   5        0.86        7.21     12.25 o 
  -5  17   5       11.75       25.76     13.31 o 
  -4  17   5        9.67        7.62      8.86 o 
  -3  17   5        1.08       -3.39      8.11 o 
  -2  17   5        7.18       -7.95      7.95 o 
  -1  17   5       30.68       19.52      8.94 o 
   0  17   5      108.28      127.53     12.01 o 
   1  17   5       20.17       30.59      9.69 o 
   2  17   5       18.58       41.65     12.70 o 
   3  17   5       14.53       30.49     11.28 o 
  -7  18   5       30.12       38.02     14.50 o 
  -6  18   5       12.94       23.02     12.51 o 
  -5  18   5        1.19        8.13      9.43 o 
  -4  18   5      276.20      269.15     15.99 o 
  -3  18   5        1.95       17.38      9.32 o 
  -2  18   5       72.41       66.37     10.71 o 
  -1  18   5       47.13       62.88     12.55 o 
   0  18   5      140.55      156.76     13.33 o 
   1  18   5       13.71       16.73      9.55 o 
   2  18   5      227.70      234.16     16.14 o 
   3  18   5        0.25        1.59     10.40 o 
  -6  19   5        0.07       -7.88     16.44 o 
  -5  19   5        2.15       -1.37     11.68 o 
  -4  19   5       25.87       26.06     10.01 o 
  -3  19   5        0.85       -9.06      9.06 o 
  -2  19   5        3.64       -3.50      9.25 o 
  -1  19   5        1.25       -9.70      9.70 o 
   0  19   5        0.02       -7.57     10.28 o 
   1  19   5       12.65        5.05      9.47 o 
   2  19   5       18.00       28.47     11.63 o 
   3  19   5        0.23       -2.28     11.10 o 
  -6  20   5       14.01       10.35     16.28 o 
  -5  20   5        6.33      -12.70     13.80 o 
  -4  20   5       26.66       27.78     10.72 o 
  -3  20   5        9.94       21.10     10.58 o 
  -2  20   5       34.76       42.55     10.46 o 
  -1  20   5       67.59       74.98     13.93 o 
   0  20   5        9.75       11.91     11.88 o 
   1  20   5       46.31       48.06     11.36 o 
   2  20   5       66.67       70.25     13.02 o 
  -5  21   5        6.54       -4.01     12.45 o 
  -4  21   5        1.21       -0.52     10.28 o 
  -3  21   5        0.44        1.15     10.07 o 
  -2  21   5        3.54       -3.38      9.62 o 
  -1  21   5       22.98       31.88     13.24 o 
   0  21   5       36.55        2.91     11.83 o 
   1  21   5       73.16       98.96     13.31 o 
   2  21   5        6.81       -6.90     10.67 o 
  -5  22   5       26.53       29.01     13.63 o 
  -4  22   5        2.50        8.58     10.74 o 
  -3  22   5       29.88       24.67     11.08 o 
  -2  22   5       11.28        1.16     10.36 o 
  -1  22   5       29.31        2.68     15.09 o 
   0  22   5        4.74      -12.06     12.06 o 
   1  22   5       31.89       35.35     11.85 o 
  -4  23   5        0.13        1.55     11.27 o 
  -3  23   5       41.19       40.48     12.12 o 
  -2  23   5       38.69       35.55     13.99 o 
  -1  23   5        0.18        7.92     16.08 o 
   0  23   5       15.39       40.36     14.20 o 
  -2  24   5        0.26       -1.40     12.26 o 
  -1  24   5        2.96        8.19     13.53 o 
  -9   0   6       23.73       10.13     21.97 o 
  -8   0   6        0.58       -1.98     30.79 o 
  -7   0   6       44.27       50.57     13.29 o 
  -6   0   6      602.52      555.63     25.57 o 
  -5   0   6       20.67        6.06      9.63 o 
  -4   0   6      454.07      457.68     43.08 o 
  -3   0   6       15.53       10.69      8.37 o 
  -2   0   6        2.34        2.11      8.01 o 
  -1   0   6      693.48      706.85     34.46 o 
   0   0   6      628.76      658.42     25.95 o 
   1   0   6      260.40      267.28     17.42 o 
   2   0   6      937.49     1141.65     52.08 o 
   3   0   6      170.69      153.36     27.15 o 
   4   0   6        5.30       14.41     21.39 o 
   5   0   6      152.47      144.33     32.14 o 
  -9   1   6       10.17       19.76     15.27 o 
  -8   1   6        0.97       -9.59      9.59 o 
  -7   1   6        3.73        5.98      8.04 o 
  -6   1   6       21.82       37.89      8.76 o 
  -5   1   6       11.33       18.03      7.38 o 
  -4   1   6        0.03       -6.16      6.16 o 
  -3   1   6       44.33       35.67      7.19 o 
  -2   1   6       33.56       34.32     10.66 o 
  -1   1   6        0.02        5.94      4.50 o 
   0   1   6      140.64      153.71     12.97 o 
   1   1   6       46.30       31.32     17.05 o 
   2   1   6        2.28       29.58     12.20 o 
   3   1   6        6.23       16.90     13.99 o 
   4   1   6        8.40       36.05     15.33 o 
   5   1   6        0.23      -14.16     15.80 o 
  -9   2   6       19.74       16.81     15.42 o 
  -8   2   6        0.28       -8.58      9.96 o 
  -7   2   6       45.83       33.37      9.09 o 
  -6   2   6       91.50       94.07      9.99 o 
  -5   2   6        1.00        4.54      7.79 o 
  -4   2   6      306.93      317.87     13.32 o 
  -3   2   6      302.59      315.19     12.91 o 
  -2   2   6       47.64       37.06      6.63 o 
  -1   2   6      668.83      657.97     13.14 o 
   0   2   6      101.96      117.37     10.37 o 
   1   2   6      113.26      113.54      8.36 o 
   2   2   6      427.94      491.10     25.38 o 
   3   2   6       38.02       48.47     17.55 o 
   4   2   6       80.32       53.32     17.20 o 
   5   2   6      126.69      139.82     22.26 o 
  -9   3   6       30.54       20.45     12.45 o 
  -8   3   6        5.72        9.69      9.44 o 
  -7   3   6        7.89        0.80      8.11 o 
  -6   3   6       61.67       45.55      8.80 o 
  -5   3   6      109.32       96.76      9.84 o 
  -4   3   6       41.54       36.10      9.27 o 
  -3   3   6      714.31      712.72     23.85 o 
  -2   3   6       85.05      109.83      9.65 o 
  -1   3   6       50.88       49.54      6.56 o 
   0   3   6      567.00      565.90     14.38 o 
   1   3   6      321.00      322.65     19.49 o 
   2   3   6        3.60        0.00     11.13 o 
   3   3   6       47.73       78.50     28.67 o 
   4   3   6       98.49      123.80     27.93 o 
   5   3   6        2.00       21.47     17.91 o 
  -9   4   6        4.47       20.51     12.73 o 
  -8   4   6        0.68       -9.19      9.35 o 
  -7   4   6       15.31       11.92      8.52 o 
  -6   4   6       12.65        0.57      7.33 o 
  -5   4   6       11.23        6.69      7.07 o 
  -4   4   6       61.13       69.80      8.65 o 
  -3   4   6      711.40      717.55     18.65 o 
  -2   4   6      165.78      157.86      8.68 o 
  -1   4   6      343.57      318.29     15.87 o 
   0   4   6        0.87        9.53      7.61 o 
   1   4   6        3.48       12.98      7.80 o 
   2   4   6      118.96      127.75     15.61 o 
   3   4   6      302.68      271.65     41.02 o 
   4   4   6      109.88      101.41     19.09 o 
   5   4   6       64.66       77.33     19.56 o 
  -9   5   6        1.91        6.12     12.55 o 
  -8   5   6       25.91       29.71     21.99 o 
  -7   5   6       11.66       11.60      9.55 o 
  -6   5   6       54.38       40.46     10.04 o 
  -5   5   6      222.95      210.30     12.72 o 
  -4   5   6      118.15      108.84      9.77 o 
  -3   5   6      316.79      304.73     13.00 o 
  -2   5   6      318.51      313.46     15.06 o 
  -1   5   6       12.04       28.66      7.20 o 
   0   5   6      464.69      463.56     13.43 o 
   1   5   6      519.60      511.14     26.82 o 
   2   5   6        0.07        6.21      7.59 o 
   3   5   6      301.58      299.86     67.45 o 
   4   5   6      110.59      123.56     25.13 o 
   5   5   6        3.10        0.32     15.68 o 
  -9   6   6        2.63       -4.51     12.44 o 
  -8   6   6       24.66       27.53     15.06 o 
  -7   6   6        2.87        2.68      9.46 o 
  -6   6   6       12.26        0.64      9.31 o 
  -5   6   6       14.43       17.75      7.44 o 
  -4   6   6        6.57       -0.55      6.66 o 
  -3   6   6       30.66       15.89      5.24 o 
  -2   6   6        5.71       15.13      6.40 o 
  -1   6   6        1.28        5.21     10.47 o 
   0   6   6      101.41       86.11     11.60 o 
   1   6   6       31.75       34.63      8.00 o 
   2   6   6        1.35        9.41      7.58 o 
   3   6   6       12.56       13.23     13.36 o 
   4   6   6       19.45       10.90     15.04 o 
   5   6   6        0.01      -22.79     22.79 o 
  -9   7   6        9.52        6.40     12.68 o 
  -8   7   6       51.47       48.22     13.32 o 
  -7   7   6       29.91       36.55      9.47 o 
  -6   7   6       12.45        0.73      8.62 o 
  -5   7   6       99.37       96.15     11.53 o 
  -4   7   6       11.21        4.04      6.92 o 
  -3   7   6       18.01       29.43      7.17 o 
  -2   7   6     1084.32     1094.91     24.38 o 
  -1   7   6       72.36       78.04      8.58 o 
   0   7   6      119.34      127.29      9.85 o 
   1   7   6      167.81      197.90     12.11 o 
   2   7   6        8.53        3.45      7.85 o 
   3   7   6      601.95      613.11     30.95 o 
   4   7   6      150.85      167.78     23.29 o 
  -9   8   6       36.25       41.99     23.68 o 
  -8   8   6        1.16       -6.24     16.55 o 
  -7   8   6        4.17        0.97      9.09 o 
  -6   8   6       33.87       48.93      9.59 o 
  -5   8   6       11.65       14.76      8.79 o 
  -4   8   6      150.80      131.29     11.49 o 
  -3   8   6      346.10      342.10     13.76 o 
  -2   8   6       15.33       20.12      7.80 o 
  -1   8   6       59.46       55.70      8.23 o 
   0   8   6        8.49        8.08      6.00 o 
   1   8   6        4.38        7.44      7.40 o 
   2   8   6      132.91      139.79     15.83 o 
   3   8   6       34.47       32.37     16.60 o 
   4   8   6        9.61       24.84     15.60 o 
  -8   9   6       21.68       18.51     12.93 o 
  -7   9   6        4.62       -4.71      8.63 o 
  -6   9   6        2.08       -7.53      7.53 o 
  -5   9   6      154.24      178.17     15.04 o 
  -4   9   6       49.21       44.94      8.82 o 
  -3   9   6        2.47       18.78      8.45 o 
  -2   9   6      264.15      269.56     12.81 o 
  -1   9   6        0.17       10.42      6.52 o 
   0   9   6      312.79      299.00     13.79 o 
   1   9   6      306.03      306.00     15.31 o 
   2   9   6        2.92       11.87      8.34 o 
   3   9   6       56.10       52.88     17.59 o 
   4   9   6       52.96       42.75     22.20 o 
  -8  10   6        1.19        1.54     11.81 o 
  -7  10   6       41.38       36.06     10.44 o 
  -6  10   6       22.15       34.75      9.57 o 
  -5  10   6        8.98        1.58      7.73 o 
  -4  10   6       47.92       52.74      9.02 o 
  -3  10   6      165.43      170.34     13.01 o 
  -2  10   6       24.37       21.46      7.45 o 
  -1  10   6      360.95      386.60     15.33 o 
   0  10   6      345.88      325.57     17.07 o 
   1  10   6       53.86       65.99      9.35 o 
   2  10   6      209.68      175.44     13.28 o 
   3  10   6      156.09      158.39     15.39 o 
   4  10   6       74.32       59.93     17.06 o 
  -8  11   6        0.10       -2.06     12.00 o 
  -7  11   6        1.09        3.14     12.06 o 
  -6  11   6        2.79        0.61      8.23 o 
  -5  11   6       76.15       57.78      9.74 o 
  -4  11   6        1.36        7.67      7.14 o 
  -3  11   6       24.53       19.71      7.27 o 
  -2  11   6       79.27       90.81     14.37 o 
  -1  11   6       20.73       23.30      7.65 o 
   0  11   6       62.78       61.34     15.31 o 
   1  11   6       67.11       78.05     10.10 o 
   2  11   6        0.23        9.22      8.92 o 
   3  11   6       12.86       15.43      9.72 o 
   4  11   6        7.20       13.01     12.16 o 
  -8  12   6        0.70       -2.08     12.27 o 
  -7  12   6       42.42       39.95     12.98 o 
  -6  12   6      125.60      148.50     20.49 o 
  -5  12   6        0.09       -2.29      8.06 o 
  -4  12   6       48.29       52.62     11.09 o 
  -3  12   6       50.49       52.34      8.85 o 
  -2  12   6        4.13       12.50      7.61 o 
  -1  12   6      417.41      401.27     15.80 o 
   0  12   6      352.53      362.95     18.12 o 
   1  12   6      142.44      161.53     12.77 o 
   2  12   6      198.36      232.34     15.02 o 
   3  12   6       80.69       87.50     22.03 o 
   4  12   6       35.84       19.43     13.18 o 
  -8  13   6        1.48        1.62     13.15 o 
  -7  13   6        1.90      -12.87     12.87 o 
  -6  13   6        9.30       -3.77      8.81 o 
  -5  13   6        3.73       -7.61      7.85 o 
  -4  13   6       11.14       21.70     10.12 o 
  -3  13   6       90.60       82.18     10.01 o 
  -2  13   6        2.83       -7.50      7.50 o 
  -1  13   6        8.63        8.75      7.79 o 
   0  13   6        7.88        8.05      9.83 o 
   1  13   6        8.62        3.19     10.29 o 
   2  13   6       42.55       35.32     10.13 o 
   3  13   6        2.00       -2.49     10.03 o 
  -7  14   6        5.51        6.14     12.41 o 
  -6  14   6       13.71       10.37      9.89 o 
  -5  14   6        2.59        8.47     10.82 o 
  -4  14   6      138.87      148.18     14.96 o 
  -3  14   6       92.10       93.31     11.58 o 
  -2  14   6        7.47       -0.23      7.76 o 
  -1  14   6      107.37      136.06     11.78 o 
   0  14   6       95.64      118.39     23.64 o 
   1  14   6       87.00       62.37     10.93 o 
   2  14   6       90.32       81.13     11.64 o 
   3  14   6        0.86       11.55     10.43 o 
  -7  15   6        1.84        5.85     12.41 o 
  -6  15   6        4.25       10.33      9.88 o 
  -5  15   6       20.51       24.26     11.73 o 
  -4  15   6        1.50       -6.81     10.42 o 
  -3  15   6        3.62       -3.81      8.49 o 
  -2  15   6      182.66      173.97     13.27 o 
  -1  15   6        2.91       -8.76      8.76 o 
   0  15   6        9.80        4.84      9.66 o 
   1  15   6       44.52       29.11      9.95 o 
   2  15   6       11.04       22.30     12.54 o 
   3  15   6       36.88       18.12     11.17 o 
  -7  16   6        9.05        5.15     12.94 o 
  -6  16   6        6.71       17.77     24.09 o 
  -5  16   6        7.37        0.21     10.72 o 
  -4  16   6       55.22       51.68     13.05 o 
  -3  16   6       45.87       47.62     10.36 o 
  -2  16   6       14.41       32.93      9.84 o 
  -1  16   6       38.67       55.33     12.47 o 
   0  16   6       12.78        8.70     10.09 o 
   1  16   6       10.14       15.22     10.09 o 
   2  16   6       78.60       89.41     15.06 o 
   3  16   6        0.07        2.39     10.85 o 
  -6  17   6       16.00       -1.29     26.61 o 
  -5  17   6       67.06       63.71     14.00 o 
  -4  17   6        0.96        8.54     11.83 o 
  -3  17   6       46.09       39.11     10.52 o 
  -2  17   6       54.47       46.98     10.44 o 
  -1  17   6       11.00       28.06     11.28 o 
   0  17   6       79.56       88.12     13.61 o 
   1  17   6      229.08      233.88     22.12 o 
   2  17   6        3.09        5.62     12.98 o 
  -6  18   6        3.69       21.13     16.95 o 
  -5  18   6        1.68       17.56     12.40 o 
  -4  18   6       14.47       18.11     10.36 o 
  -3  18   6        2.14        3.11      9.70 o 
  -2  18   6        5.76       11.28      9.60 o 
  -1  18   6       12.99       11.10     11.46 o 
   0  18   6        7.13        1.99     15.68 o 
   1  18   6        0.07       13.97     12.23 o 
   2  18   6        9.13        2.74     10.96 o 
  -6  19   6       14.20      -11.18     21.19 o 
  -5  19   6       17.99        7.33     12.29 o 
  -4  19   6        3.48        4.62     10.47 o 
  -3  19   6       80.13       75.49     12.23 o 
  -2  19   6       93.09       90.21     18.70 o 
  -1  19   6        4.03       12.54     11.72 o 
   0  19   6       38.99       38.94     13.07 o 
   1  19   6       59.69       81.95     15.42 o 
  -5  20   6        1.50      -13.34     16.35 o 
  -4  20   6        9.48       13.85     11.55 o 
  -3  20   6       11.97       14.02     10.61 o 
  -2  20   6        0.05      -15.88     15.88 o 
  -1  20   6        1.02       18.62     12.97 o 
   0  20   6        1.10       -0.10     12.76 o 
   1  20   6        0.70       13.35     12.86 o 
  -4  21   6       19.72       16.62     11.71 o 
  -3  21   6       21.27       21.97     12.47 o 
  -2  21   6       14.98       15.56     12.67 o 
  -1  21   6        0.01        0.80     12.34 o 
   0  21   6       51.92       51.33     14.75 o 
  -3  22   6        3.37       15.37     11.79 o 
  -2  22   6        6.70       -6.59     13.42 o 
  -1  22   6        7.82      -11.73     13.12 o 
  -8   1   7       13.74        0.97      9.65 o 
  -7   1   7        3.79        0.56      8.97 o 
  -6   1   7        8.07       18.13      8.53 o 
  -5   1   7       90.55       82.50     10.15 o 
  -4   1   7      169.83      199.43     12.64 o 
  -3   1   7       47.48       46.07      8.33 o 
  -2   1   7      136.87      138.35     10.35 o 
  -1   1   7      155.82      152.60     12.66 o 
   0   1   7       36.18       21.92      8.05 o 
   1   1   7      223.02      242.86     48.87 o 
   2   1   7       17.74       29.96     23.28 o 
   3   1   7       29.09       41.45     17.81 o 
   4   1   7      102.25      108.40     21.50 o 
  -8   2   7        0.73        3.23      9.56 o 
  -7   2   7       12.16       16.17      9.20 o 
  -6   2   7        4.54        1.62      8.29 o 
  -5   2   7        0.02       -5.98      7.75 o 
  -4   2   7       47.37       31.87      8.11 o 
  -3   2   7       21.68       25.85      7.65 o 
  -2   2   7        0.53        5.82      4.78 o 
  -1   2   7        0.95       -7.38      7.38 o 
   0   2   7       66.38       72.85      9.29 o 
   1   2   7        0.49       -2.62      9.29 o 
   2   2   7      266.07      264.95     22.93 o 
   3   2   7        5.89      -14.17     14.17 o 
   4   2   7        0.73       -2.30     22.05 o 
  -8   3   7       10.53        2.38     10.03 o 
  -7   3   7       31.15       30.68      9.95 o 
  -6   3   7        4.36       -0.08      8.12 o 
  -5   3   7       35.64       51.19      9.46 o 
  -4   3   7        1.37        2.57      7.43 o 
  -3   3   7       56.92       43.11     10.28 o 
  -2   3   7       97.67      102.38     11.75 o 
  -1   3   7       17.18       14.12      8.52 o 
   0   3   7       29.58       32.97      7.35 o 
   1   3   7       87.37       90.12     12.59 o 
   2   3   7       17.90       -3.35     18.27 o 
   3   3   7       42.16       46.98     24.85 o 
   4   3   7       48.48       53.00     19.02 o 
  -8   4   7        0.02       -2.37     10.74 o 
  -7   4   7        4.05       18.39      9.32 o 
  -6   4   7       35.12       40.35      9.45 o 
  -5   4   7        0.40        2.29      7.94 o 
  -4   4   7      129.31      110.46     10.66 o 
  -3   4   7       39.65       32.40      7.86 o 
  -2   4   7        7.31       -1.07      7.91 o 
  -1   4   7      126.29      118.38     15.85 o 
   0   4   7       97.71      109.08     10.24 o 
   1   4   7        0.08       -8.82     11.23 o 
   2   4   7      120.50      110.09     17.60 o 
   3   4   7       74.55       80.82     18.44 o 
   4   4   7        3.08      -15.41     16.24 o 
  -8   5   7        2.01       -9.24      9.24 o 
  -7   5   7       13.64       -1.28      8.92 o 
  -6   5   7        9.80       11.04      9.03 o 
  -5   5   7       10.26        6.99      8.13 o 
  -4   5   7       43.45       49.60     12.19 o 
  -3   5   7        1.62        0.02      4.82 o 
  -2   5   7       18.90       16.49      8.69 o 
  -1   5   7       32.28       43.38      8.22 o 
   0   5   7       52.34       64.27     10.67 o 
   1   5   7       23.01       33.46     10.87 o 
   2   5   7        2.53        5.41     35.55 o 
   3   5   7        0.88      -13.71     14.14 o 
  -8   6   7        0.08        3.42     10.40 o 
  -7   6   7       84.36       97.37     13.85 o 
  -6   6   7       87.36      110.68     15.12 o 
  -5   6   7        3.21       18.80      8.25 o 
  -4   6   7       16.86       26.31      8.36 o 
  -3   6   7       95.01       78.61     11.28 o 
  -2   6   7        3.95       11.76      8.72 o 
  -1   6   7      351.85      335.23     14.96 o 
   0   6   7       93.70      117.53     12.11 o 
   1   6   7        3.63        2.45      8.32 o 
   2   6   7       36.73       54.56     16.03 o 
   3   6   7       54.55       88.82     18.77 o 
  -8   7   7        0.63        8.54     10.40 o 
  -7   7   7       26.56        5.08      9.43 o 
  -6   7   7        0.07       -8.25      8.25 o 
  -5   7   7        1.40       -7.41      7.41 o 
  -4   7   7        0.15       15.07      8.19 o 
  -3   7   7        4.36        2.19      8.73 o 
  -2   7   7        0.39        1.11      8.35 o 
  -1   7   7       35.03       25.23      8.13 o 
   0   7   7        1.66       -3.24      8.86 o 
   1   7   7       27.36       31.68      9.13 o 
   2   7   7        2.14       30.50     14.87 o 
   3   7   7        4.93        7.56     16.30 o 
  -8   8   7        4.29        2.46     12.47 o 
  -7   8   7      120.95       97.49     16.35 o 
  -6   8   7       31.69        5.90     10.47 o 
  -5   8   7        1.08        3.42      7.96 o 
  -4   8   7       40.47       38.44     10.57 o 
  -3   8   7      105.59      146.41     19.94 o 
  -2   8   7        1.36       11.01      9.22 o 
  -1   8   7      111.93      115.12     10.75 o 
   0   8   7       36.82       46.78     11.17 o 
   1   8   7        8.35       17.27      9.81 o 
   2   8   7       31.02       44.16     16.21 o 
   3   8   7       47.22       58.75     17.16 o 
  -8   9   7        1.81      -10.01     11.84 o 
  -7   9   7       14.92       15.79     10.12 o 
  -6   9   7       28.85       20.91      9.53 o 
  -5   9   7       30.19       20.47     10.25 o 
  -4   9   7        0.84       13.78     10.05 o 
  -3   9   7        1.72       -8.67      8.67 o 
  -2   9   7       15.13       16.62      9.77 o 
  -1   9   7        0.88        8.74      9.92 o 
   0   9   7       98.32      105.26     13.19 o 
   1   9   7       90.68       68.91     12.10 o 
   2   9   7       13.72       -0.94      9.36 o 
   3   9   7        2.19        4.36     15.80 o 
  -8  10   7        7.05        9.14     13.11 o 
  -7  10   7        0.55        1.13      9.85 o 
  -6  10   7        0.29       -2.36      9.27 o 
  -5  10   7        5.63       -3.14      9.61 o 
  -4  10   7       96.53       98.39     19.19 o 
  -3  10   7       49.85       21.16     13.20 o 
  -2  10   7        7.54       17.42     10.03 o 
  -1  10   7        1.53       -7.38      7.38 o 
   0  10   7       22.80       24.99     10.54 o 
   1  10   7        1.06       -3.36      9.74 o 
   2  10   7       28.54       24.13     10.15 o 
   3  10   7       12.09        4.11     37.44 o 
  -7  11   7        0.36       -9.65      9.65 o 
  -6  11   7        4.08        5.75      9.61 o 
  -5  11   7       10.04       23.20     10.79 o 
  -4  11   7        1.04        1.83     10.42 o 
  -3  11   7       93.15       92.99     21.41 o 
  -2  11   7      242.76      240.01     16.66 o 
  -1  11   7        2.46       -0.35      9.29 o 
   0  11   7        2.28       -1.70      9.80 o 
   1  11   7       19.40       18.71     11.54 o 
   2  11   7        4.80       10.98     10.15 o 
   3  11   7       74.82       42.45     23.94 o 
  -7  12   7        5.51        6.63     12.97 o 
  -6  12   7        1.77       -2.24      9.44 o 
  -5  12   7        5.32       -2.20     18.19 o 
  -4  12   7        0.31       -9.51      9.51 o 
  -3  12   7        0.50        2.14     10.03 o 
  -2  12   7       22.38       29.77      9.38 o 
  -1  12   7       15.43       27.17     10.71 o 
   0  12   7        7.65       15.99     10.54 o 
   1  12   7        2.08       10.51     11.21 o 
   2  12   7       29.88        1.97     22.02 o 
  -7  13   7        0.76        5.57     10.80 o 
  -6  13   7        8.40      -11.62     11.62 o 
  -5  13   7       94.33      102.16     14.86 o 
  -4  13   7       21.09       23.31     11.70 o 
  -3  13   7        2.05        8.37     10.59 o 
  -2  13   7       69.91       71.09     10.72 o 
  -1  13   7        0.61        2.40      9.99 o 
   0  13   7       30.41        0.24     10.59 o 
   1  13   7       47.53       57.73     13.22 o 
   2  13   7       13.19       21.61     17.75 o 
  -7  14   7        7.17       26.73     15.01 o 
  -6  14   7        1.21       -0.81     12.13 o 
  -5  14   7        0.07      -10.73     12.79 o 
  -4  14   7       53.13       36.72     11.86 o 
  -3  14   7       36.05       21.73     11.76 o 
  -2  14   7       15.76       14.45      9.31 o 
  -1  14   7        8.34       23.21     11.01 o 
   0  14   7        1.21       -1.04     13.98 o 
   1  14   7        3.79        0.51     12.86 o 
   2  14   7       17.87       34.15     15.87 o 
  -6  15   7        0.94        3.16     12.70 o 
  -5  15   7       39.32       41.28     13.35 o 
  -4  15   7        0.71       16.71     11.95 o 
  -3  15   7        1.48       -3.71     10.64 o 
  -2  15   7       10.02       24.10      9.86 o 
  -1  15   7       80.16       54.55     12.71 o 
   0  15   7       11.57        9.96     15.15 o 
   1  15   7       40.26       40.35     13.70 o 
  -6  16   7        7.59       10.39     15.81 o 
  -5  16   7        0.01       -6.76     11.51 o 
  -4  16   7       24.16       35.62     21.57 o 
  -3  16   7        8.91        9.06     11.78 o 
  -2  16   7       14.51        5.96     10.94 o 
  -1  16   7        3.77       -5.68     10.67 o 
   0  16   7       31.81       23.64     12.48 o 
   1  16   7        3.70       -6.04     18.52 o 
  -5  17   7        0.48      -11.97     11.97 o 
  -4  17   7        2.60        9.90     12.35 o 
  -3  17   7        0.99        0.04     11.77 o 
  -2  17   7        0.51        7.01     11.65 o 
  -1  17   7        9.77       -0.19     11.38 o 
   0  17   7        0.10       -7.27     11.86 o 
  -5  18   7        2.43        8.27     13.19 o 
  -4  18   7        0.49       -0.10     12.83 o 
  -3  18   7        2.60       10.25     13.31 o 
  -2  18   7        0.03        4.59     11.99 o 
  -1  18   7       56.63       56.71     14.07 o 
   0  18   7       67.70      110.67     16.46 o 
  -4  19   7        4.03       14.31     13.62 o 
  -3  19   7        0.04       -9.68     12.65 o 
  -2  19   7        1.06       11.53     12.72 o 
  -1  19   7        3.49        8.64     13.22 o 
  -8   0   8        3.61       -5.10     14.87 o 
  -7   0   8       23.06        3.26     14.64 o 
  -6   0   8        8.75       -8.05     20.02 o 
  -5   0   8       11.17       -6.94     12.18 o 
  -4   0   8       32.04       30.44     13.46 o 
  -3   0   8       52.82       82.68     15.47 o 
  -2   0   8       17.89       39.19     19.24 o 
  -1   0   8      196.99      178.37     27.27 o 
   0   0   8       82.94      125.32     24.15 o 
   1   0   8        6.21       -4.17     19.20 o 
   2   0   8        0.89       -5.41     22.24 o 
  -8   1   8        1.19        4.93     10.54 o 
  -7   1   8       17.42       16.55     13.28 o 
  -6   1   8        0.04       -3.04      9.07 o 
  -5   1   8        0.29       -1.23      8.69 o 
  -4   1   8       12.87       25.29      9.37 o 
  -3   1   8        0.95        0.79      8.03 o 
  -2   1   8        2.00      -10.79     11.83 o 
  -1   1   8       17.49       24.64     12.98 o 
   0   1   8        1.02       -4.71     16.95 o 
   1   1   8       12.55       13.91     20.76 o 
   2   1   8       25.90       44.57     17.55 o 
  -8   2   8        0.48       -1.21     10.58 o 
  -7   2   8        3.92       12.17     10.28 o 
  -6   2   8       21.41       26.45      9.84 o 
  -5   2   8       21.25        6.27      9.01 o 
  -4   2   8       34.06       22.40     10.04 o 
  -3   2   8       18.22       26.28     10.16 o 
  -2   2   8       12.82       17.89     10.06 o 
  -1   2   8       43.41       35.08     14.13 o 
   0   2   8       78.65       99.26     23.92 o 
   1   2   8        3.64       -9.58     19.94 o 
   2   2   8       31.79        3.08     23.96 o 
  -8   3   8        3.94        4.44     10.92 o 
  -7   3   8       40.84       37.39     11.36 o 
  -6   3   8        0.03        8.52      9.36 o 
  -5   3   8       10.31        5.13      9.92 o 
  -4   3   8        5.14       -5.83      8.19 o 
  -3   3   8        7.74        3.29      9.09 o 
  -2   3   8       26.52       25.41     10.51 o 
  -1   3   8       12.88       24.05     13.80 o 
   0   3   8        6.19        8.45     19.44 o 
   1   3   8       55.10       60.81     24.50 o 
   2   3   8        3.29        1.95     15.66 o 
  -8   4   8        2.77        8.28     10.89 o 
  -7   4   8        6.90       15.20     10.30 o 
  -6   4   8        5.00       -9.14      9.14 o 
  -5   4   8        0.97        4.13      9.09 o 
  -4   4   8        2.12        1.84      8.41 o 
  -3   4   8       41.61       63.90     12.25 o 
  -2   4   8       16.37       22.93     10.23 o 
  -1   4   8       14.01       19.70     10.11 o 
   0   4   8       18.67       30.77     20.80 o 
   1   4   8        0.18       -0.31     21.07 o 
   2   4   8       79.38       70.19     18.68 o 
  -8   5   8        0.13      -13.63     18.85 o 
  -7   5   8        0.20       -5.36      9.65 o 
  -6   5   8        0.13       -7.44      9.24 o 
  -5   5   8       39.70       37.40     10.05 o 
  -4   5   8       92.90       76.20     12.56 o 
  -3   5   8        0.33        9.19     13.16 o 
  -2   5   8       50.98       36.80     11.33 o 
  -1   5   8        4.59       18.04     10.42 o 
   0   5   8        0.27       20.61     19.87 o 
   1   5   8       69.73       80.32     23.33 o 
   2   5   8       35.13       40.32     18.01 o 
  -7   6   8        5.79        6.34     10.66 o 
  -6   6   8        0.23       -0.34      9.33 o 
  -5   6   8        0.25       -6.48      8.93 o 
  -4   6   8       47.51       54.94     12.33 o 
  -3   6   8       22.89       21.69     12.78 o 
  -2   6   8        0.21       -9.14      9.92 o 
  -1   6   8        0.81       -6.32      9.88 o 
   0   6   8        0.17        3.13     13.15 o 
   1   6   8        0.93      -19.87     19.87 o 
   2   6   8        0.17       20.06     24.78 o 
  -7   7   8        0.22       -1.40     11.23 o 
  -6   7   8        4.84       10.48      9.95 o 
  -5   7   8        4.89        4.00     11.19 o 
  -4   7   8       86.08       88.69     13.81 o 
  -3   7   8       20.02       -0.27     10.20 o 
  -2   7   8       92.68       93.58     13.41 o 
  -1   7   8       97.33      115.13     16.94 o 
   0   7   8        1.62       15.86     10.87 o 
   1   7   8       53.45       42.74     17.08 o 
   2   7   8       46.26       65.79     27.03 o 
  -7   8   8        0.15        5.30     11.52 o 
  -6   8   8        0.30       -4.13      9.67 o 
  -5   8   8        0.37      -10.70     10.70 o 
  -4   8   8       13.97        3.92     10.77 o 
  -3   8   8        4.51       -0.39     10.04 o 
  -2   8   8       20.15        5.91     10.56 o 
  -1   8   8        0.44        1.08     12.85 o 
   0   8   8        8.85        9.55     10.51 o 
   1   8   8        0.30       23.64     15.60 o 
   2   8   8       12.72       12.39     22.55 o 
  -7   9   8        5.71       11.90     10.84 o 
  -6   9   8        0.27       11.30     14.03 o 
  -5   9   8        4.40       -3.13     11.36 o 
  -4   9   8       23.80       23.60     11.48 o 
  -3   9   8        9.42       -9.62      9.62 o 
  -2   9   8       27.33       32.26     11.58 o 
  -1   9   8       59.84       70.82     16.67 o 
   0   9   8       30.77       41.36     11.98 o 
   1   9   8       33.93       45.49     20.98 o 
  -7  10   8        0.07       11.99     11.06 o 
  -6  10   8        3.69      -11.41     11.41 o 
  -5  10   8       11.48       -0.04     14.08 o 
  -4  10   8       10.07       17.63     11.23 o 
  -3  10   8       38.88       40.66     13.49 o 
  -2  10   8       12.44       13.36     11.40 o 
  -1  10   8       10.98       15.32     13.09 o 
   0  10   8       19.28       19.87     11.77 o 
   1  10   8        4.15       12.78     12.02 o 
  -6  11   8        1.73       11.54     12.69 o 
  -5  11   8        0.28        5.93     12.09 o 
  -4  11   8        0.34        1.86     11.11 o 
  -3  11   8        0.85       17.96     14.35 o 
  -2  11   8        1.85        4.91     13.13 o 
  -1  11   8       12.88        4.27     26.18 o 
   0  11   8        9.31       18.43     11.96 o 
   1  11   8        2.91        5.11     12.27 o 
  -6  12   8       15.34       24.48     13.24 o 
  -5  12   8       12.07       19.82     13.70 o 
  -4  12   8        8.47       22.05     12.61 o 
  -3  12   8       62.71       56.43     13.50 o 
  -2  12   8        0.26       -0.53     14.72 o 
  -1  12   8       18.21       -5.80     15.31 o 
   0  12   8       42.67       33.27     12.52 o 
  -6  13   8        4.50       -3.65     13.54 o 
  -5  13   8        0.70        1.32     12.43 o 
  -4  13   8        1.49       -3.81     11.54 o 
  -3  13   8        1.86       18.68     12.57 o 
  -2  13   8        1.81      -13.28     13.28 o 
  -1  13   8        8.16        9.01     15.60 o 
   0  13   8        0.19        4.49     12.22 o 
  -5  14   8        0.18        8.92     13.29 o 
  -4  14   8        5.82       14.85     12.47 o 
  -3  14   8       24.80       12.42     12.92 o 
  -2  14   8        1.91      -12.96     12.96 o 
  -1  14   8       15.85       18.03     15.96 o 
   0  14   8       50.50       65.42     14.15 o 
  -5  15   8        1.00       -5.80     13.20 o 
  -4  15   8        0.16       17.70     13.48 o 
  -3  15   8        0.01        1.62     12.25 o 
  -2  15   8        5.26       44.51     17.48 o 
  -1  15   8       40.75       18.63     16.12 o 
  -4  16   8       25.94        1.77     13.44 o 
  -3  16   8        5.13       -4.39     12.91 o 
  -2  16   8       12.19       -2.29     15.06 o 
  -7   1   9        2.16       -3.13     15.18 o 
  -6   1   9        0.17       -2.59     10.51 o 
  -5   1   9       18.92        2.68     10.14 o 
  -4   1   9        8.75       15.32     11.66 o 
  -3   1   9        5.20        3.92     15.02 o 
  -2   1   9        2.87        6.18     24.23 o 
  -1   1   9       24.52       30.94     16.03 o 
  -6   2   9        0.81      -10.23     10.23 o 
  -5   2   9       15.04        2.71      9.85 o 
  -4   2   9        1.68       -4.68     11.43 o 
  -3   2   9        4.83       29.72     14.71 o 
  -2   2   9       52.99       28.54     25.07 o 
  -1   2   9        0.18       -0.67     19.81 o 
  -6   3   9        3.20       10.54     10.75 o 
  -5   3   9        0.37       11.86     12.55 o 
  -4   3   9        1.42        6.76     11.50 o 
  -3   3   9        0.08        6.19     11.92 o 
  -2   3   9       28.80       34.33     16.17 o 
  -1   3   9        9.78       27.15     23.18 o 
  -6   4   9        2.22      -10.26     10.26 o 
  -5   4   9       10.19       10.69     12.34 o 
  -4   4   9        2.22       -6.00     16.70 o 
  -3   4   9        6.20        6.26     11.91 o 
  -2   4   9       23.42       36.70     16.63 o 
  -1   4   9        0.99        2.34     21.81 o 
  -6   5   9        0.33      -13.24     13.24 o 
  -5   5   9        1.27       -1.58     12.35 o 
  -4   5   9       13.30       15.52     12.69 o 
  -3   5   9        0.01       -2.46     11.48 o 
  -2   5   9        2.36       10.25     20.47 o 
  -1   5   9        2.20       -7.32     20.26 o 
   0   5   9        0.43       20.06     23.80 o 
  -6   6   9        8.40       33.05     13.92 o 
  -5   6   9        3.42        9.29     14.44 o 
  -4   6   9        0.10       -9.16     11.46 o 
  -3   6   9        3.65        9.65     19.61 o 
  -2   6   9        0.28       18.13     11.97 o 
  -1   6   9        8.75        8.18     21.62 o 
   0   6   9       27.86       16.48     24.00 o 
  -6   7   9        0.90      -12.68     12.68 o 
  -5   7   9        1.33       11.57     12.68 o 
  -4   7   9        0.03      -11.01     11.01 o 
  -3   7   9        1.57        7.31     12.30 o 
  -2   7   9        7.68        8.91     12.07 o 
  -1   7   9        0.12      -13.17     19.56 o 
  -5   8   9        0.25        1.76     12.80 o 
  -4   8   9        1.76       -4.17     11.51 o 
  -3   8   9       23.78       32.63     13.30 o 
  -2   8   9        2.31       24.63     12.65 o 
  -1   8   9        2.32        3.21     14.28 o 
  -5   9   9        0.08        9.86     13.10 o 
  -4   9   9       11.48       17.04     12.96 o 
  -3   9   9        3.87        3.01     12.69 o 
  -2   9   9       19.61       19.21     15.44 o 
  -1   9   9        0.16        9.45     14.90 o 
  -5  10   9        0.08       11.02     16.78 o 
  -4  10   9        0.40        8.73     13.19 o 
  -3  10   9        9.46      -11.64     11.64 o 
  -2  10   9        0.05        0.80     14.49 o 
  -4  11   9        6.11      -15.14     15.14 o 
  -3  11   9        1.33       -5.74     15.03 o 
  -2  11   9        0.91       19.28     23.72 o 
                                                 
